# Supplementary material for: Expression of Proteins, Glycoproteins, and Transcripts in the Guts of Fasting, Fed, and Trypanosoma cruzi-Infected Triatomines: A Systematic Review
Source: Pathogens. 2023 Sep 2;12(9):1124. doi: 10.3390/pathogens12091124 (PMC10534304; doi:10.3390/pathogens12091124)
Supplement: Supplementary file 1 [file pathogens-12-01124-s001.zip]

Archive with 6 entries (6 files):
- Supplementary Table S1 Transcripts compendium.xlsx
- Supplementary Table S2 Proteins compendium.xlsx
- Supplementary Table S3 Inclusion criteria.xlsx
- Supplementary Table S4 Transcripts.xlsx
- Supplementary Table S5 Proteins in text.xlsx
- Supplementary Table S6 Glycoproteins.xlsx
