# Supplementary material for: Expression of Proteins, Glycoproteins, and Transcripts in the Guts of Fasting, Fed, and Trypanosoma cruzi-Infected Triatomines: A Systematic Review
Source: Pathogens. 2023 Sep 2;12(9):1124. doi: 10.3390/pathogens12091124 (PMC10534304; doi:10.3390/pathogens12091124)
Supplement: Supplementary file 1 [file pathogens-12-01124-s001.zip › Supplementary Table S1 Transcripts compendium.xlsx]

## Sheet: Table S1 Transcript Compendiu
ID	Publication Year	Cite	Title	Publication Title	Triatomine species	Triatomine life cycle stage	T. cruzi strain (DTU)	Triatomine gut regions	Techniques reported for transcript analysis	Number of transcripts reported(Coding sequences)	t/ AMG	t/ PMG	t/ AMG and PMG (pool)	t/ RE	t/ PMG and RE (pool)	AMG, PMG and RE (pool)
1	2021	Carvalho-Costa, 2021 [21]	Salivary and Intestinal Transcriptomes Reveal Differential Gene Expression in Starving, Fed and Trypanosoma cruzi-Infected Rhodnius neglectus.	Frontiers in cellular and infection microbiology	Rhodnius neglectus	Adult females and males	Colombiana strain	(AMG+PMG+RE)Pool	Secuenciación de RNA total	26946	0	0	0	0	0	4860
2	2021	Díaz-Garrido, 2021 [19]	Differential activity on trypanosomatid parasites of a novel recombinant defensin type 1 from the insect Triatoma (Meccus) pallidipennis	Insect Biochemistry and Molecular Biology	Meccus pallidipennis	Adult females	NA	(AMG+PMG+RE)Pool	RT-PCR y secuensiación Sanger	1	0	0	0	0	0	1
4	2021	Araújo, 2021 [24]	A rhamnose-binding lectin from Rhodnius prolixus and the impact of its silencing on gut bacterial microbiota and Trypanosoma cruzi	Developmental & Comparative Immunology	Rhodnius prolixus	Nymphs N5	Dm28c strain (TcI)	AMG+PMG	RT-qPCR	2	2	2	0	0	0	0
5	2021	Batista, 2021 [27]	Influence of Serratia marcescens and Rhodococcus rhodnii on the Humoral Immunity of Rhodnius prolixus	International Journal of Molecular Sciences	Rhodnius prolixus	Nymphs N5 and N1	NA	AMG	RT-qPCR	4	4	0	0	0	0	0
6	2021	Vieira, 2021 [30]	Azadirachtin interferes with basal immunity and microbial homeostasis in the Rhodnius prolixus midgut	Developmental & Comparative Immunology	Rhodnius prolixus	Nymphs N5	NA	AMG	RT-qPCR	6	6	0	0	0	0	0
7	2020	Gumiel, 2020 [33]	Proteome of the Triatomine Digestive Tract: From Catalytic to Immune Pathways; Focusing on Annexin Expression	Frontiers in Molecular Biosciences	R prolixus	Nymphs N5	NA	AMG+PMG	RT-qPCR	3	3	3	0	0	0	0
9	2020	Sangha, 2020 [38]	Identification and cloning of the kinin receptor in the Chagas disease vector, Rhodnius prolixus.	General and comparative endocrinology	Rhodnius prolixus	Nymphs N5	NA	AMG+PMG+RE	RT-qPCR	1	1	1	0	1	0	0
13	2018	Sedra, 2018 [49]	Characterization and expression of a long neuropeptide F (NPF) receptor in the Chagas disease vector Rhodnius prolixus.	PloS one	Rhodnius prolixus	Nymphs N5 and Adult females and males	NA	AMG+PMG+RE	RT-qPCR, Fluorescent in situ hybridization (FISH)	1	1	1	0	1	0	0
14	2018	Vieira, 2018 [52]	The NF-κB Inhibitor, IMD-0354, Affects Immune Gene Expression, Bacterial Microbiota and Trypanosoma cruzi Infection in Rhodnius prolixus Midgut	Frontiers in Physiology	Rhodnius prolixus	Nymphs N5	Dm28c strain (TcI)	AMG	RT-qPCR	7	7	0	0	0	0	0
16	2016	Vieira, 2016 [58]	Impact of Trypanosoma cruzi on antimicrobial peptide gene expression and activity in the fat body and midgut of Rhodnius prolixus.	Parasites & vectors	Rhodnius prolixus	Nymphs N5	Dm28c strain (TcI) and Y strain (TcII)	AMG+PMG	RT-qPCR	4	4	4	0	0	0	0
17	2016	Paim, 2016 [60]	Functional evaluation of Heat Shock Proteins 70 (HSP70/HSC70) on Rhodnius prolixus (Hemiptera, Reduviidae) physiological responses associated with feeding and starvation.	Insect biochemistry and molecular biology	Rhodnius prolixus	Nymphs N5	NA	(AMG+PMG)Pool	RT-qPCR	10	0	0	10	0	0	0
18	2016	Alvarenga, 2016 [63]	Chitin is a component of the Rhodnius prolixus midgut	Special issue: Rhodnius prolixus genome	Rhodnius prolixus	Adult females	NA	(AMG+PMG)Pool	RT-qPCR	1	0	0	1	0	0	0
19	2016	Villalobos-Sambucaro, 2016 [65]	Allatostatin-C antagonizes the synergistic myostimulatory effect of allatotropin and serotonin in Rhodnius prolixus (Stal)	General and Comparative Endocrinology	Rhodnius prolixus	Adultos machos y hembras (pool)	NA	3 PMG+RE	RT-PCR	1	0	1	0	1	0	0
20	2016	Buarque, 2016 [17]	A new antimicrobial protein from the anterior midgut of Triatoma infestans mediates Trypanosoma cruzi establishment by controlling the microbiota	Biochimie	Triatoma infestans	Nymphs N3	CL strain	AMG	RT-PCR	1	1	0	0	0	0	0
22	2015	Soares, 2015 [22]	A Kazal-type inhibitor is modulated by Trypanosoma cruzi to control microbiota inside the anterior midgut of Rhodnius prolixus.	Biochimie	Rhodnius prolixus	Nymphs N3	CL strain	AMG+PMG+RE	RT-PCR, RT-qPCR	1	1	1	0	1	0	0
23	2015	Zandawala, 2015 [25]	Identification and functional characterization of FGLamide-related allatostatin receptor in Rhodnius prolixus.	Insect biochemistry and molecular biology	Rhodnius prolixus	Nymphs N5	NA	AMG+PMG+RE	RT-qPCR	1	1	1	0	1	0	0
24	2014	Ribeiro, 2014 [28]	An insight into the transcriptome of the digestive tract of the bloodsucking bug, Rhodnius prolixus.	PLoS neglected tropical diseases	Rhodnius prolixus	Adult females	NA	AMG+PMG+RE	Secuenciación	2185	1982	2016	0	1941	0	0
25	2014	Alves-Bezerra, 2014 [31]	Identification of uncoupling protein 4 from the blood-sucking insect Rhodnius prolixus and its possible role on protection against oxidative stress.	Insect biochemistry and molecular biology	Rhodnius prolixus	Adult females	NA	AMG+PMG	RT-PCR, RT-qPCR	2	2	1	0	0	0	0
26	2014	Vieira, 2014 [34]	Humoral responses in Rhodnius prolixus: bacterial feeding induces differential patterns of antibacterial activity and enhances mRNA levels of antimicrobial peptides in the midgut.	Parasites & Vectors	Rhodnius prolixus	Nymphs N5	NA	AMG+PMG	RT-PCR	6	6	6	0	0	0	0
27	2014	Waniek, 2014 [37]	Serine carboxypeptidases of Triatoma brasiliensis (Hemiptera, Reduviidae): Sequence characterization, expression pattern and activity localization	Journal of Insect Physiology	Triatoma brasiliensis	Adult	NA	AMG+PMG	RT-PCR	2	2	2	0	0	0	0
28	2013	Buarque, 2013 [39]	Differential Expression Profiles in the Midgut of Triatoma infestans Infected with Trypanosoma cruzi	PLoS ONE	Triatoma infestans	Adult males	Y strain (TcII)	AMG	RT-PCR, RT-qPCR	380	380	0	0	0	0	0
29	2013	Staniscuaski, 2013 [41]	Expression analysis and molecular characterization of aquaporins in Rhodnius prolixus.	Journal of insect physiology	Rhodnius prolixus	Nymphs N5	NA	AMG+PMG+RE	RT-qPCR	2	2	2	0	2	0	0
30	2012	Sterkel, 2012 [44]	OKB, a novel family of brain-gut neuropeptides from insects.	Insect biochemistry and molecular biology	Rhodnius prolixus	Adult females and males	NA	AMG+PMG+RE	RT-PCR	1	1	0	0	0	0	0
31	2012	Balczun, 2012 [47]	Intestinal aspartate proteases TiCatD and TiCatD2 of the haematophagous bug Triatoma infestans (Reduviidae): sequence characterisation, expression pattern and characterisation of proteolytic activity.	Insect biochemistry and molecular biology	Triatoma infestans	Nymphs N5	NA	AMG+PMG+RE	RT-qPCR	2	2	2	0	0	0	0
32	2012	Paim, 2012 [50]	Validation of reference genes for expression analysis in the salivary gland and the intestine of Rhodnius prolixus (Hemiptera, Reduviidae) under different experimental conditions by quantitative real-time PCR.	BMC research notes	Rhodnius prolixus	Nymphs N3	CL strain	AMG	RT-PCR	5	4	0	0	0	0	0
33	2012	Paluzzi, 2012 [53]	Identification, spatial expression analysis and functional characterization of a pyrokinin-1 receptor in the Chagas' disease vector, Rhodnius prolixus.	Molecular and cellular endocrinology	Rhodnius prolixus	Nymphs N5	NA	AMG+PMG+RE	RT-qPCR	1	1	1	0	1	0	0
34	2012	Waniek, 2012 [56]	Cathepsin L of Triatoma brasiliensis (Reduviidae, Triatominae): Sequence characterization, expression pattern and zymography	Journal of Insect Physiology	Triatoma brasiliensis	Nymphs N5 and Adults	NA	AMG+PMG	RT-PCR	2	2	2	0	0	0	0
35	2011	Buarque, 2011 [59]	Tigutcystatin, a cysteine protease inhibitor from Triatoma infestans midgut expressed in response to Trypanosoma cruzi.	Biochemical and biophysical research communications	Triatoma infestans	Adult males	Y strain (TcII)	AMG+PMG	RT-qPCR	1	1	1	0	0	0	0
36	2011	Waniek, 2011 [61]	Trypanosoma cruzi infection modulates the expression of Triatoma brasiliensis def1 in the midgut.	Vector borne and zoonotic diseases (Larchmont, N.Y.)	Triatoma brasiliensis	Nymphs N5	BR strain TBRA/BR/1999/JCA3 (TCII)	AMG+PMG	RT-PCR	1	1	1	0	0	0	0
38	2010	Meiser, 2010 [66]	Kazal-type inhibitors in the stomach of Panstrongylus megistus (Triatominae, Reduviidae).	Insect biochemistry and molecular biology	Panstrongylus megistus	Nymphs N5	NA	AMG+PMG	RT-PCR	1	1	0	0	0	0	0
40	2010	Alves-Bezerra, 2010 [21]	Serotonin regulates an acyl-CoA-binding protein (ACBP) gene expression in the midgut of Rhodnius prolixus	Insect Biochemistry and Molecular Biology	Rhodnius prolixus	Adult females	NA	AMG+PMG	RT-PCR, RT-qPCR	1	1	1	0	0	0	0
41	2009	Mury, 2009 [23]	Alpha-glucosidase promotes hemozoin formation in a blood-sucking bug: an evolutionary history.	PloS one	Rhodnius prolixus	Adult females	NA	5 PMG	RT-PCR, RT-qPCR	1	0	1	0	0	0	0
42	2009	Waniek, 2009 [26]	Two novel defensin-encoding genes of the Chagas disease vector Triatoma brasiliensis (Reduviidae, Triatominae): Gene expression and peptide-structure modeling	Journal of Insect Physiology	Triatoma brasiliensis	Nymphs N5 and Adults	NA	AMG+PMG+RE	RT-PCR	2	1	1	0	2	0	0
43	2008	Balczun, 2008 [29]	Sequence characterization of an unusual lysozyme gene expressed in the intestinal tract of the reduviid bug Triatoma infestans (Insecta).	Parasitology research	Triatoma infestans	Nymphs N5	NA	5 PMG	RT-qPCR	1	0	1	0	0	0	0
44	2008	Ursic-Bedoya, 2008 [32]	Identification and characterization of two novel lysozymes from Rhodnius prolixus, a vector of Chagas disease	Journal of Insect Physiology	Rhodnius prolixus	Adult	HA strain	(AMG+PMG+RE)Pool	RT-qPCR	2	2	2	0	2	0	0
45	2007	Ursic-Bedoya, 2007 [35]	Rhodnius prolixus: identification of immune-related genes up-regulated in response to pathogens and parasites using suppressive subtractive hybridization.	Developmental and comparative immunology	Rhodnius prolixus	Nymphs N5 and Adults	NA	(AMG+PMG+RE)Pool	RT-PCR	66	0	0	0	0	0	66
47	2007	Araujo, 2007 [40]	Brasiliensin: A novel intestinal thrombin inhibitor from Triatoma brasiliensis (Hemiptera: Reduviidae) with an important role in blood intake.	International journal for parasitology	Triatoma brasiliensis	Nymphs N4	NA	AMG	RT-PCR	1	1	0	0	0	0	0
48	2007	Whitten, 2007 [42]	Differential modulation of Rhodnius prolixus nitric oxide activities following challenge with Trypanosoma rangeli, T. cruzi and bacterial cell wall components	Insect Biochemistry and Molecular Biology	Rhodnius prolixus	Nymphs N5 and N3	Chile 5 strain (Zimodeme 1)	AMG+PMG+RE	RT-qPCR	1	1	1	0	1	0	0
49	2006	Lovato, 2006 [45]	The full-length cDNA of anticoagulant protein infestin revealed a novel releasable Kazal domain, a neutrophil elastase inhibitor lacking anticoagulant activity	Biochimie	Triatoma infestans	NS	NA	AMG	RT-PCR, Northern blot	1	1	0	0	0	0	0
52	2003	Kollien, 2003 [71]	Isolation and characterization of a cDNA encoding for a lysozyme from the gut of the reduviid bug Triatoma infestans.	Archives of insect biochemistry and physiology	Triatoma infestans	Nymphs N5	NA	AMG+PMG	RT-PCR, Northern blot	1	1	1	0	1	0	0
54	2002	Kollien, 2002 [54]	Differential display of mRNAs associated with blood feeding in the midgut of the bloodsucking bug, Triatoma infestans	Parasitology Research	Triatoma infestans	Nymphs N5	NA	(AMG+PMG+RE)Pool	RT-PCR, Northern blot	33	0	0	0	0	0	14
z	2001	Lopez-Ordoñez, 2001 [62]	Characterization of a cDNA encoding a cathepsin L-like protein of Rhodnius prolixus: CATHEPSIN L OF Rhodnius prolixus	Insect Molecular Biology	Rhodnius prolixus	Nymphs N1 to N5 and Adults	NA	AMG+(PMG+RE)Pool	RT-PCR, Northern blot	1	0	0	0	0	1	0
									Number of reported transcripts	29692	2426	2056	11	1955	1	4941
										Total	AMG	PMG	(AMG+PMG) Pool	RE	(PMG-RE) pool	(AMG-PMG-RE) Pool
