# Supplementary material for: Expression of Proteins, Glycoproteins, and Transcripts in the Guts of Fasting, Fed, and Trypanosoma cruzi-Infected Triatomines: A Systematic Review
Source: Pathogens. 2023 Sep 2;12(9):1124. doi: 10.3390/pathogens12091124 (PMC10534304; doi:10.3390/pathogens12091124)
Supplement: Supplementary file 1 [file pathogens-12-01124-s001.zip › Supplementary Table S2 Proteins compendium.xlsx]

## Sheet: Table S2 Proteins Compendium
											X = work with T. cruzi infection	NA = Not apply because do not work with infection	AMG = anterior midgut PMG = posterior midgut RE = rectum (AMG e PMG) = pool anterior and posterior midgut (AMG, PMG y RE) = pool anterior midgut, posterior midgut and rectum	AMG = anterior midgut	PMG = posterior midgut	RE = rectum				MS/MS = tandem mass spectrometry LC-MS/MS = liquid chromatography - tandem mass spectrometry SDS-PAGE = sodium dodecyl sulfate polyacrylamide gel electrophoresis WB = western blot LC-MS = liquid chromatography - mass spectrometry MALDI-TOF = Matrix-Assisted Laser Desorption/Ionization - Time-Of-Flight RP-HPLC = Reversed-phase - high performance liquid chromatography HPLC = high performance liquid…		kDa = kilodalton		NA = not apply, since post-translational modifications are not detected
ID	Publication Year	Author	Title	Publication Title	ISSN	DOI	Url	Triatomine species	Triatomine life cycle stage	Feeding source	T. cruzi-infected triatomines	T. cruzi strain (DTU)	Triatomine gut regions	AMG	PMG	RE	Pool	Number of Reported Proteins	Proteins Mentioned in Text	Techniques reported for protein detection	Protein name	PM/pI	Protein clasification	Presence of glycosilations	Protein expression change (increase or decrease in expression)	Repository/Public. Results	Hyperlinks to the supplementary tables to each item
3	2021	Ouali, Radouane; Vieira, Larissa Rezende; Salmon, Didier; Bousbata, Sabrina [36]	Early Post-Prandial Regulation of Protein Expression in the Midgut of Chagas Disease Vector Rhodnius prolixus Highlights New Potential Targets for Vector Control Strategy	Microorganisms	2076-2607	10.3390/microorganisms9040804	https://www.mdpi.com/2076-2607/9/4/804	Rhodnius prolixus	Adult females	Rabbit		NA	AMG and PMG	124	40	0		164	45	Shotgun LC MS/MS and WB	124 proteins with differential expression in AMG and 40 proteins in PMG	Supplementary table 5	Various types, in supplementary list	NA	Yes, the supplemental table shows the proteins upregulated or downregulated after feeding. Of the proteins identified by MS/MS in IMA, 100 proteins increase in expression and 24 decrease. In IMP 25 proteins increase and 15 decrease expression.	Proteome Xchange Consortium (PXD019150) (MSV000085406)	https://www.mdpi.com/article/10.3390/microorganisms9040804/s1
7	2020	Gumiel, Marcia; Mattos, Debora Passos de; Vieira, Cecília Stahl; Moraes, Caroline Silva; Moreira, Carlos José de Carvalho; Gonzalez, Marcelo Salabert; Teixeira-Ferreira, André; Waghabi, Mariana; Azambuja, Patricia; Carels, Nicolas [33]	Proteome of the Triatomine Digestive Tract: From Catalytic to Immune Pathways; Focusing on Annexin Expression	Frontiers in Molecular Biosciences	2296-889X	10.3389/fmolb.2020.589435	https://www.frontiersin.org/articles/10.3389/fmolb.2020.589435/full	Rhodnius prolixus, Dipetalogaster maxima, Panstrongylus megistus, y Triatoma infestans	Nymphs N5	Chicken		NA	AMG, PMG and RE	0	0	0	1082	1082	25	Shotgun LC-MS/MS	Identified 364, 230, 174, 314 (total = 1,082) non-redundant protein groups for R. prolixus, D. maxima, P. megistus, and T. infestans, respectively, 633 non-redundant proteins considering the four species that are distributed	Molecular weights ranged from less than 15 kDa up to more than 90 kDa and isoelectric points (pI), varying from 4 to 11 (data not shown)	Energy production, with most enzymes associated with the citrate cycle, glycolysis, and fatty acid metabolism.y superoxide dismutases,catalases, serine proteinases, heat shock proteins related to JAK/STAT as well as other proteins associated with Toll and IMD pathways. we also detected three annexins	NA	NA	Deposited in the ProteomeXchange Consortium3 under the accession numbers: PXD021625 for D. maxima, PXD021626 for P. megistus, PXD021627 R. prolixus, and PXD021628 for T. infestans.	https://figshare.com/articles/dataset/Table_1_Proteome_of_the_Triatomine_Digestive_Tract_From_Catalytic_to_Immune_Pathways_Focusing_on_Annexin_Expression_XLSX/13351301?backTo=/collections/Proteome_of_the_Triatomine_Digestive_Tract_From_Catalytic_to_Immune_Pathways_Focusing_on_Annexin_Expression/5234072
8	2020	Ouali, Radouane; Valentim de Brito, Karen Caroline; Salmon, Didier; Bousbata, Sabrina [7]	High-Throughput Identification of the Rhodnius prolixus Midgut Proteome Unravels a Sophisticated Hematophagic Machinery	Proteomes	2227-7382	10.3390/proteomes8030016	https://www.mdpi.com/2227-7382/8/3/16	Rhodnius prolixus	NS	Rabbit		NA	AMG and PMG	1471	1132	0		2603	34	Shotgun LC-MS/MS and fluorescence kinetics	1 Cathepsina D, 12 HSP	Supplementary table 5	Hematophagy: Detoxification and antioxidant machinery, Proteases,Carbohydrates transport and metabolism, Lipids transport and metabolism, Heat Shock proteins, Lipocalins, Protease inhibitors, Immune.	NA	Hematophagy	Proteome Xchange Consortium (PXD019150), Repositorio y MassIVE (MSV000085406)	https://www.mdpi.com/2227-7382/8/3/16/s1
10	2019	Gutiérrez‐Cabrera, Ana E.; Zandberg, Wesley F.; Zenteno, Edgar; Rodríguez, Mario H.; Espinoza, Bertha; Lowenberger, Carl [15]	Glycosylation on proteins of the intestine and perimicrovillar membrane of <i>Triatoma</i> ( <i>Meccus</i> ) <i>pallidipennis</i> , under different feeding conditions	Insect Science	1672-9609, 1744-7917	10.1111/1744-7917.12579	https://onlinelibrary.wiley.com/doi/10.1111/1744-7917.12579	Meccus pallidipennis	Nymphs N5	Rabbit		NA	AMG, PMG and RE (pool)	Glycoproteins						SDS-PAGE and Lectin blots	Does not provide names only molecular weights	Complete intestine - Non-fed insect proteins: 12 bands 150 kDa and 15 kDa - Proteins fed insects: 15 bands 190-20 kDa - ConA non-fed insects: 13 proteins between 170 and 36 kDa - ConA fed insects: 19 glycoproteins between 170 and 17 kDa - Additional glycoproteins fed insects: 80, 54, 35, 34, 27, 24, 20, 18 kDa - Hungry insect glycoprotein: 36 kDa - GNA and LCA non-fed insects: seven glycoproteins…	Proteins y glycoproteins	Yes	Complete intestine - Non-fed insect proteins: 150, 130 and 40 kDa more abundant than in fed insects - Proteins fed insects: unique bands of 190, 80 and 25 kDa. Proteins of 90, 57, 30 and 20 kDa were more intense in the intestines of the fed insects. - ConA non-fed insects: 90, 65, 60, 55, 40 and 36 kDa most abundant - Additional glycoproteins fed insects: 80, 54, 35, 34, 27, 24, 20, 18 kDa - Hung…	No
11	2019	González-Rete, Berenice; Salazar-Schettino, Paz María; Bucio-Torres, Martha I.; Córdoba-Aguilar, Alex; Cabrera-Bravo, Margarita [43]	Activity of the prophenoloxidase system and survival of triatomines infected with different Trypanosoma cruzi strains under different temperatures: understanding Chagas disease in the face of climate change.	Parasites & vectors	1756-3305	10.1186/s13071-019-3477-9	https://parasitesandvectors.biomedcentral.com/articles/10.1186/s13071-019-3477-9	Meccus pallidipennis	Nymphs N5	Mice	X	Morelos strain ITRI/MX/12/MOR (TCI) and Chilpancingo strain ITRI/MX/14/CHIL (unknown DTU)	AMG, PMG and RE	2	2	2		2	2	Colorimetric kinetics	Prophenoloxidase (proPO) y phenoloxidase (PO)	NA	Immune response	NA	Yes (for prophenoloxidase at higher temperatures, lower activity in AMG (higher activity in infected insects (Chilpancingo and Morelos) than in the control group at 20ºC; higher activity in AMG than in PMG and RE; for phenoloxidase, higher activity at 30ºC , greater activity in those infected with the Chilpancingo strain over Morelos and the control group, and greater activity in AMG than in PMG …	No
12	2018	Favila-Ruiz, Guadalupe; Jiménez-Cortés, J. Guillermo; Córdoba-Aguilar, Alex; Salazar-Schettino, Paz María; Gutiérrez-Cabrera, Ana E.; Pérez-Torres, Armando; De Fuentes-Vicente, José Antonio; Vences-Blanco, Mauro O.; Bucio-Torres, Martha I.; Flores-Villegas, A. Laura; Cabrera-Bravo, Margarita [43]	Effects of Trypanosoma cruzi on the phenoloxidase and prophenoloxidase activity in the vector Meccus pallidipennis (Hemiptera: Reduviidae)	Parasites & Vectors	1756-3305	10.1186/s13071-018-3016-0	https://parasitesandvectors.biomedcentral.com/articles/10.1186/s13071-018-3016-0	Meccus pallidipennis	Nymphs N5	Mice	X	Morelos strain ITRI/MX/12/MOR (TCI)	AMG	2	0	0		2	2	Colorimetric kinetics	Prophenoloxidase (proPO) y phenoloxidase (PO)	NA	Immune response	NA	The PO activity in AMG of the infected patients increased reaching a maximum point on day 4, then decreased until day 28, while in the uninfected the levels remained stable. In the infected group, the proPO level in AMG varied over time, rising midway through the experiment, then decreasing, and increasing again on day 28. In the control group, proPO did not vary over time relative to with the in…	No
15	2016	Gandara, Ana Caroline P.; Oliveira, José Henrique M.; Nunes, Rodrigo D.; Goncalves, Renata L. S.; Dias, Felipe A.; Hecht, Fabio; Fernandes, Denise C.; Genta, Fernando A.; Laurindo, Francisco R. M.; Oliveira, Marcus F.; Oliveira, Pedro L. [15]	Amino acids trigger down-regulation of superoxide via TORC pathway in the midgut of Rhodnius prolixus.	Bioscience reports	1573-4935 0144-8463	10.1042/BSR20160061	https://www.ncbi.nlm.nih.gov/pmc/articles/PMC4832317/	Rhodnius prolixus	Adult females	Rabbit		NA	AMG and PMG	2	1	0		2	2	Colorimetric kinetics	Citrate synthase y Catalase	No	Citrate synthase: mitochondrial enzyme y Catalase: antioxidant enzyme	NA	Yes: Catalase: PMG/AMG in fed and not fed. Citrate synthase: ST/FE in AMG	No
17	2016	Paim, Rafaela M. M.; Araujo, Ricardo N.; Leis, Miguel; Sant'anna, Mauricio R. V.; Gontijo, Nelder F.; Lazzari, Claudio R.; Pereira, Marcos H. [60]	Functional evaluation of Heat Shock Proteins 70 (HSP70/HSC70) on Rhodnius prolixus (Hemiptera, Reduviidae) physiological responses associated with feeding and starvation.	Insect biochemistry and molecular biology	1879-0240 0965-1748	10.1016/j.ibmb.2016.07.011	https://www.sciencedirect.com/science/article/pii/S0965174816301096	Rhodnius prolixus	Nymphs N5	Hamster or Lamb		NA	AMG and PMG	2	1	0		2	2	AMG = WB; AMG and PMG= Colorimetric kinetics	HSP70 y HSC70	70 kDa	Heat Shock Proteins	NA	Yes, (HSP70 decreases in AMG from 2 h to 14 days PA, HSP70 increases in PMG from 72 h to 14 days PA); HSP70 and HSC70 are expressed in AMG	No
19	2016	Villalobos-Sambucaro, María José; Diambra, Luis Anibal; Noriega, Fernando Gabriel; Ronderos, Jorge Rafael [65]	Allatostatin-C antagonizes the synergistic myostimulatory effect of allatotropin and serotonin in Rhodnius prolixus (Stal)	General and Comparative Endocrinology	0016-6480	10.1016/j.ygcen.2016.05.009	https://www.sciencedirect.com/science/article/pii/S0016648016301307	Rhodnius prolixus	Adult males	NS		NA	AMG	1	0	0		1	1	Tissue contraction in vivo	Rhodnius prolixus allatostatin-C receptor (RpAST-Cr)	NA	Muscle contraction receptor	NA	NA	No
21	2015	Vieira, Larissa Rezende; Polomé, Andy; Mesquita, Rafael Dias; Salmon, Didier; Braz, Glória Regina Cardoso; Bousbata, Sabrina [20]	Protein 2DE reference map of the anterior midgut of the blood-sucking bug <i>Rhodnius prolixus</i>	PROTEOMICS	16159853	10.1002/pmic.201400472	https://onlinelibrary.wiley.com/doi/10.1002/pmic.201400472	Rhodnius prolixus	Adult females	NS		NA	AMG	490	0	0		490	32	2D electrophoresis and MS	490 proteins from 476 map points	35 a 70 kDa/ 5 a 7 pI (All kDa and pI are in supplementary material)	28 Gpos funcionales: Protein modification machinery (67), Cytoskeletal (42), Signal transduction (37), Protein synthesis (33), Energy metabolism (33), Unknown conserved (32), Carbohydrate metabolism (32), Amino acid metabolism (26), Protein export machinery (19), Proteasome machinery (17), Transcription machinery (17), Nucleotide metabolism (15), Lipid metabolism (15), Intermediary metabolism (14…	NA	Do not compare	World-2DPAGE database (http://world-2dpage.expasy.org/repository/0075/). TheMS proteomics data have been deposited to the ProteomeXchange Consortium via the PRIDE partner repository (http://www.ebi.ac.uk/pride/archive/) with the dataset accessions PXD001488 and PXD001489. with identifiers PXD001488 and PXD001489 (http://proteomecentral.proteomexchange.org/ dataset/PXD001488, http://proteomecentra…	https://analyticalsciencejournals-onlinelibrary-wiley-com.pbidi.unam.mx:2443/action/downloadSupplement?doi=10.1002%2Fpmic.201400472&file=pmic12132-sup-0003-TableS1.xlsx https://analyticalsciencejournals-onlinelibrary-wiley-com.pbidi.unam.mx:2443/action/downloadSupplement?doi=10.1002%2Fpmic.201400472&file=pmic12132-sup-0002-FigureS1.docx
24	2014	Ribeiro, José M. C.; Genta, Fernando A.; Sorgine, Marcos H. F.; Logullo, Raquel; Mesquita, Rafael D.; Paiva-Silva, Gabriela O.; Majerowicz, David; Medeiros, Marcelo; Koerich, Leonardo; Terra, Walter R.; Ferreira, Clélia; Pimentel, André C.; Bisch, Paulo M.; Leite, Daniel C.; Diniz, Michelle M. P.; da S G V Junior, João Lídio; Da Silva, Manuela L.; Araujo, Ricardo N.; Gandara, Ana Caroline P.; Bro…	An insight into the transcriptome of the digestive tract of the bloodsucking bug, Rhodnius prolixus.	PLoS neglected tropical diseases	1935-2735 1935-2727	10.1371/journal.pntd.0002594	https://www.ncbi.nlm.nih.gov/pmc/articles/PMC3886914/	Rhodnius prolixus	Nymphs N1 to N5 and Adult females	Rabbit		NA	AMG, PMG and RE	0	0	0	226	226	0	SDS-PAGE and LC-MS/MS identification	Information in supplementary table		- Associated with digestive physiology: Oxidant metabolism/detoxification, Other secreted, Digestive enzymes, Odorant binding proteins, Peritrophins - Associated with cellular function: Cytoskeletal; Transcription machinery; Unknown, conserved; Metabolism, amino acid; Extracellular matrix/cell adhesion; Metabolism, lipid; Metabolism, energy; Protein modification machinery; Signal transduction; Nu…	NA	Comparison of transcript frequency in digestive libraries with a whole-body library was used to evaluate expression levels.	Raw sequences were deposited on the Sequence Read Archive y 2,475 coding sequences and their translations were submitted to the Transcriptome Shotgun Assembly (TSA) project deposited at DDBJ/EMBL/GenBank under the accessions GAHY01000001-2475.(SRA) from the NCBI under bioproject accession PRJNA191820.The mass spectrometry raw data have been deposited to PeptideAtlas public repository (http://www.…	https://www-ncbi-nlm-nih-gov.pbidi.unam.mx:2443/pmc/articles/PMC3886914/bin/pntd.0002594.s004.xlsx
25	2014	Alves-Bezerra, Michele; Cosentino-Gomes, Daniela; Vieira, Lisvane P.; Rocco-Machado, Nathália; Gondim, Katia C.; Meyer-Fernandes, José R. [31]	Identification of uncoupling protein 4 from the blood-sucking insect Rhodnius prolixus and its possible role on protection against oxidative stress.	Insect biochemistry and molecular biology	1879-0240 0965-1748	10.1016/j.ibmb.2014.03.011	https://www.sciencedirect.com/science/article/abs/pii/S096517481400054X?via%3Dihub	Rhodnius prolixus	Adult females	Rabbit		NA	AMG	1	0	0		1	1	SDS-PAGE and WB	UCP4	32 kDa approximately	Uncoupling proteins	NA	NA	No
34	2012	Waniek, Peter J.; Pacheco Costa, Juliana E.; Jansen, Ana M.; Costa, Jane; Araújo, Catarina A.C. [56]	Cathepsin L of Triatoma brasiliensis (Reduviidae, Triatominae): Sequence characterization, expression pattern and zymography	Journal of Insect Physiology	0022-1910	10.1016/j.jinsphys.2011.11.008	https://www.sciencedirect.com/science/article/pii/S0022191011003246	Triatoma brasiliensis	Nymphs N5 and Adults	Rabbit		NA	AMG and PMG	1	1	0		1	1	SDS PAGE Zymography and WB	Cathepsin L	30 y 38 kDa	Cysteine proteinase	NA	Fresh samples of midgut contents showed proteolytic activity, samples stored at -20 °C lost most of their activity. Intestinal content activity was always more intense. Unfed fifth instar nymphs never generated bands of proteolytic activity. Small intestine at 5 daf produced three broad bands of proteolytic activity corresponding to the molecular weights of cysteine proteinases (about 28–35 kDa)	No
37	2011	Sterkel, Marcos; Urlaub, Henning; Rivera-Pomar, Rolando; Ons, Sheila [64]	Functional Proteomics of Neuropeptidome Dynamics during the Feeding Process of <i>Rhodnius prolixus</i>	Journal of Proteome Research	1535-3893, 1535-3907	10.1021/pr2001012	https://pubs.acs.org/doi/10.1021/pr2001012	Rhodnius prolixus	Adult females and males	Hen		NA	AMG, PMG and RE	0	1	0		1	1	LC-MS; MS/MS	Myosuppressin	NA	Neuropeptide	NA	Do not compare	No
39	2010	Riccillo, F. L.; Ronderos, J. R. [18]	Allatotropin expression during the development of the fourth instar larvae of the kissing-bug Triatoma infestans (Klüg).	Tissue & cell	1532-3072 0040-8166	10.1016/j.tice.2010.07.011	https://www.sciencedirect.com/science/article/pii/S0040816610000595?via%3Dihub	Triatoma infestans	Nymphs N4	Hen		NA	AMG	1	0	0		1	1	immunohistochemistry	Allatotropin-like	NA	Neuropeptide	NA	No	No
41	2009	Mury, Flávia Borges; da Silva, José Roberto; Ferreira, Ligia Souza; dos Santos Ferreira, Beatriz; de Souza-Filho, Gonçalo Apolinário; de Souza-Neto, Jayme Augusto; Ribolla, Paulo Eduardo Martins; Silva, Carlos Peres; do Nascimento, Viviane Veiga; Machado, Olga Lima Tavares; Berbert-Molina, Marília Amorim; Dansa-Petretski, Marilvia [23]	Alpha-glucosidase promotes hemozoin formation in a blood-sucking bug: an evolutionary history.	PloS one	1932-6203	10.1371/journal.pone.0006966	https://journals.plos.org/plosone/article?id=10.1371/journal.pone.0006966	Rhodnius prolixus	Adult females	Rabbit		NA	AMG and PMG (pool)	1	1	0	1	1	1	ion-exchange chromatography	Alpha-Glucosidase	No	Enzyme marker. Biochemical marker from Hemipteran perimicrovillar membranes Metabolica, detoxification process of heme (carbohydrase, glycosyl-hydrolases) glucosidases, hemonuclease (for Hz formation in the midgut of R. prolixus)	NA	- DEPC (diethypyrocarbonate) strongly inhibited α-glucosidase, - Antibody generated against α-glucosidase from the phytophagous hemipteran D. peruvianus, was able to drastically inhibit Hz formation and α-glucosidase activities in vitro - Plasma enriched with Hemin = α-glucosidase was higher in the midgut	No
46	2007	Alves, C. R.; Albuquerque-Cunha, J. M.; Mello, C. B.; Garcia, E. S.; Nogueira, N. F.; Bourguingnon, S. C.; de Souza, W.; Azambuja, P.; Gonzalez, M. S. [12]	Trypanosoma cruzi: attachment to perimicrovillar membrane glycoproteins of Rhodnius prolixus.	Experimental parasitology	0014-4894	10.1016/j.exppara.2006.11.012	https://www.sciencedirect.com/science/article/pii/S0014489406003171?via%3Dihub	Rhodnius prolixus	Nymphs N5	Human	X	Dm28c strain (TcI)	PMG + PMM	Glycoproteins						SDS-PAGE, WB y lectin blot	NA	97 - 13 kDa (panel of polypeptides detected by SDS-PAGE), 8 proteins (47.7, 45.5, 44.0, 43, 40.5, 36, 31 and 13 kDa, detected by WB using tagged parasite proteins), 4 glicoproteins (inhibited with ConA (45.5, 40.5 y 31 kDa) , PNA y WGA (45.5, 44 y 40.5 kDa))	Proteins y glycoproteins; Proteínas de reconocimiento antigénico entre PMM y péptidos de T. cruzi; y Glicoproteínas con residuos de D-Man, GalNAc y NANA.	Yes	NA	No
49	2006	Lovato, Diogo Ventura; Nicolau de Campos, Ivan Torres; Amino, Rogerio; Tanaka, Aparecida Sadae [45]	The full-length cDNA of anticoagulant protein infestin revealed a novel releasable Kazal domain, a neutrophil elastase inhibitor lacking anticoagulant activity	Biochimie	0300-9084	10.1016/j.biochi.2005.11.011	https://www.sciencedirect.com/science/article/pii/S0300908405002798	Triatoma infestans	NA	NS		NA	PMG	0	1	0		1	1	Reversed-phase - high performance liquid chromatography. Edman degradation and EM by MALDI-TOF	Infestin 1R (INF1R)	5.876 y 6.032 kDa	Inhibitory specificity towards proteases	NA	NA	No
50	2006	Borges, Erika C.; Machado, Evandro M.M.; Garcia, Eloi S.; Azambuja, Patrícia [48]	Trypanosoma cruzi: Effects of infection on cathepsin D activity in the midgut of Rhodnius prolixus	Experimental Parasitology	144894	10.1016/j.exppara.2005.09.008	https://linkinghub.elsevier.com/retrieve/pii/S0014489405002365	Rhodnius prolixus	Nymphs N5	Human	X	Dm28c strain (TcI)	AMG, PMG and RE	0	1	0		1	1	UV spectrophotometry	Cathepsina D	NA	Endopeptidase	NA	In fasted insects, the highest cathepsin D activity occurred on day 0, suggesting that this enzyme probably has continuous production and release. It decreased 1 day after feeding and remained stable until day 15 in the lumen and wall of the PMG. In insects infected with T. cruzi, cathepsin D activity levels were significantly higher than in controls on days 1, 2, and 3 after feeding, both in the…	No
51	2005	Kwok, Rodney; Chung, Doreen; Brugge, Victoria Te; Orchard, Ian [51]	The distribution and activity of tachykinin-related peptides in the blood-feeding bug, Rhodnius prolixus.	Peptides	0196-9781	10.1016/j.peptides.2004.08.02-4	https://www.sciencedirect.com/science/article/pii/S0196978104004620	Rhodnius prolixus	Nymphs N5	Rabbit		NA	RE	0	0	2		2	2	RP-HPLC was used in combination with a RIA. immunocytochemistry and tissue electrostimulation	Locustatachykinin (LomTK I and II)	NA	Neuropeptide / Neuromodulators of muscle contraction in the rectum	NA	Inmunoreactividad fue más alta en recto que en IMA e IMP (registros imperceptibles)	No
53	2003	Sarkar, Nikki R. S.; Tobe, Stephen S.; Orchard, Ian [57]	The distribution and effects of Dippu-allatostatin-like peptides in the blood-feeding bug, Rhodnius prolixus.	Peptides	0196-9781	10.1016/j.peptides.2003.07.015	https://www.sciencedirect.com/science/article/pii/S0196978103003188	Rhodnius prolixus	Nymphs N5	Rabbit		NA	AMG, PMG and RE	1	1	1		1	1	immunohistochemistry	Dippu-allatostatin 7-like peptides	NA	Allastotatins neurohormones/hormones inhibit contractions in intestine	NA	The number and intensity of staining of these endocrine-like cells appears to increase in both the crop and posterior midgut of the older, starved insects. Decrease in spontaneous contractions when Dippu-AST 7 was applied at concentrations as low as 10−12 M.	No
21											4			2099	1190	5	1308	4584	155
Number of articles that work with proteins											Number of articles dealing with T. cruzi infection			Number of total proteins in AMG	Number of total proteins in PMG	Number of total proteins in RE	Number of total proteins in pool (AMG, PMG and RE)	Total number of reported proteins	Total number of reported proteins in text
																	1
																	Number of total proteins in pool (AMG e PMG)
