# Supplementary material for: Expression of Proteins, Glycoproteins, and Transcripts in the Guts of Fasting, Fed, and Trypanosoma cruzi-Infected Triatomines: A Systematic Review
Source: Pathogens. 2023 Sep 2;12(9):1124. doi: 10.3390/pathogens12091124 (PMC10534304; doi:10.3390/pathogens12091124)
Supplement: Supplementary file 1 [file pathogens-12-01124-s001.zip › Supplementary Table S3 Inclusion criteria.xlsx]

## Sheet: Table S3 Inclusion Criteria 
ID	Publication Year	Author	Title	DOI	Triatomine species	Triatomine life cycle stage	Feeding source	T. cruzi-infected triatomine	T. cruzi strain (DTU)	Triatomine gut regions	Reports of proteins	Report of transcripts
1	2021	Carvalho-Costa, Tamires Marielem; Tiveron, Rafael Destro Rosa; Mendes, Maria Tays; Barbosa, Cecília Gomes; Nevoa, Jessica Coraiola; Roza, Guilherme Augusto; Silva, Marcos Vinícius; Figueiredo, Henrique César Pereira; Rodrigues, Virmondes; Soares, Siomar de Castro; Oliveira, Carlo José Freire [16]	Salivary and Intestinal Transcriptomes Reveal Differential Gene Expression in Starving, Fed and Trypanosoma cruzi-Infected Rhodnius neglectus.	10.3389/fcimb.2021.773357	Rhodnius neglectus	Adult females and males	Human	X	Colombiana strain	AMG, PMG and RE		X
2	2021	Díaz-Garrido, Paulina; Cárdenas-Guerra, Rosa Elena; Martínez, Ignacio; Poggio, Sebastián; Rodríguez-Hernández, Karla; Rivera-Santiago, Lucio; Ortega-López, Jaime; Sánchez-Esquivel, Sergio; Espinoza, Bertha [19]	Differential activity on trypanosomatid parasites of a novel recombinant defensin type 1 from the insect Triatoma (Meccus) pallidipennis	10.1016/j.ibmb.2021.103673	Triatoma (Meccus) pallidipennis	Adult females	Rabbit		NA	AMG, PMG and RE		X
3	2021	Ouali, Radouane; Vieira, Larissa Rezende; Salmon, Didier; Bousbata, Sabrina [7]	Early Post-Prandial Regulation of Protein Expression in the Midgut of Chagas Disease Vector Rhodnius prolixus Highlights New Potential Targets for Vector Control Strategy	10.3390/microorganisms9040804	Rhodnius prolixus	Adult females	Rabbit		NA	AMG and PMG	X
4	2021	Araújo, C.A.C.; Pacheco, J.P.F.; Waniek, P.J.; Geraldo, R.B.; Sibajev, A.; Dos Santos, A.L.; Evangelho, V.G.O.; Dyson, P.J.; Azambuja, P.; Ratcliffe, N.A.; Castro, H.C.; Mello, C.B. [24]	A rhamnose-binding lectin from Rhodnius prolixus and the impact of its silencing on gut bacterial microbiota and Trypanosoma cruzi	10.1016/j.dci.2020.103823	Rhodnius prolixus	Nymphs N5	xNE	X	Dm28c (TcI)	AMG and PMG		X
5	2021	Batista, Kate K. S.; Vieira, Cecília S.; Figueiredo, Marcela B.; Costa-Latgé, Samara G.; Azambuja, Patrícia; Genta, Fernando A.; Castro, Daniele P. [27]	Influence of Serratia marcescens and Rhodococcus rhodnii on the Humoral Immunity of Rhodnius prolixus	10.3390/ijms222010901	Rhodnius prolixus	Nymphs N5 and N1	Rabbit		NA	AMG		X
6	2021	Vieira, Cecilia Stahl; Figueiredo, Marcela Barbosa; Moraes, Caroline da Silva; Pereira, Suelen Bastos; Dyson, Paul; Mello, Cícero Brasileiro; Castro, Daniele Pereira; Azambuja, Patrícia [30]	Azadirachtin interferes with basal immunity and microbial homeostasis in the Rhodnius prolixus midgut	10.1016/j.dci.2020.103864	Rhodnius prolixus	Nymphs N5	Rabbit		NA	AMG		X
7	2020	Gumiel, Marcia; Mattos, Debora Passos de; Vieira, Cecília Stahl; Moraes, Caroline Silva; Moreira, Carlos José de Carvalho; Gonzalez, Marcelo Salabert; Teixeira-Ferreira, André; Waghabi, Mariana; Azambuja, Patricia; Carels, Nicolas [33]	Proteome of the Triatomine Digestive Tract: From Catalytic to Immune Pathways; Focusing on Annexin Expression	10.3389/fmolb.2020.589435	Rhodnius prolixus, Dipetalogaster maxima, Panstrongylus megistus, y Triatoma infestans	Nymphs N5	Chicken		NA	AMG, PMG and RE	X	X
8	2020	Ouali, Radouane; Valentim de Brito, Karen Caroline; Salmon, Didier; Bousbata, Sabrina [36]	High-Throughput Identification of the Rhodnius prolixus Midgut Proteome Unravels a Sophisticated Hematophagic Machinery	10.3390/proteomes8030016	Rhodnius prolixus	Not specified	Rabbit		NA	AMG and PMG	X
9	2020	Sangha, Vishal; Lange, Angela B.; Orchard, Ian [38]	Identification and cloning of the kinin receptor in the Chagas disease vector, Rhodnius prolixus.	10.1016/j.ygcen.2019.113380	Rhodnius prolixus	Nymphs N5	Rabbit		NA	AMG, PMG and RE		X
10	2019	Gutiérrez‐Cabrera, Ana E.; Zandberg, Wesley F.; Zenteno, Edgar; Rodríguez, Mario H.; Espinoza, Bertha; Lowenberger, Carl [15]	Glycosylation on proteins of the intestine and perimicrovillar membrane of <i>Triatoma</i> ( <i>Meccus</i> ) <i>pallidipennis</i> , under different feeding conditions	10.1111/1744-7917.12579	Meccus pallidipennis	Nymphs N5	Rabbit		NA	AMG, PMG and RE (pool)	X
11	2019	González-Rete, Berenice; Salazar-Schettino, Paz María; Bucio-Torres, Martha I.; Córdoba-Aguilar, Alex; Cabrera-Bravo, Margarita [43]	Activity of the prophenoloxidase system and survival of triatomines infected with different Trypanosoma cruzi strains under different temperatures: understanding Chagas disease in the face of climate change.	10.1186/s13071-019-3477-9	Meccus pallidipennis	Nymphs N5	Mouse	X	Morelos strain ITRI/MX/12/MOR (TCI) and Chilpancingo strain ITRI/MX/14/CHIL (unknown DTU)	AMG, PMG and RE	X
12	2018	Favila-Ruiz, Guadalupe; Jiménez-Cortés, J. Guillermo; Córdoba-Aguilar, Alex; Salazar-Schettino, Paz María; Gutiérrez-Cabrera, Ana E.; Pérez-Torres, Armando; De Fuentes-Vicente, José Antonio; Vences-Blanco, Mauro O.; Bucio-Torres, Martha I.; Flores-Villegas, A. Laura; Cabrera-Bravo, Margarita [46]	Effects of Trypanosoma cruzi on the phenoloxidase and prophenoloxidase activity in the vector Meccus pallidipennis (Hemiptera: Reduviidae)	10.1186/s13071-018-3016-0	Meccus pallidipennis	Nymphs N5	Mouse	X	Morelos strain ITRI/MX/12/MOR (TCI)	AMG	X
13	2018	Sedra, Laura; Paluzzi, Jean-Paul; Lange, Angela B. [49]	Characterization and expression of a long neuropeptide F (NPF) receptor in the Chagas disease vector Rhodnius prolixus.	10.1371/journal.pone.0202425	Rhodnius prolixus	Nymphs N5 and Adult females and males	Rabbit		NA	AMG, PMG and RE		X
14	2018	Vieira, Cecilia S.; Moreira, Otacílio C.; Batista, Kate K. S.; Ratcliffe, Norman A.; Castro, Daniele P.; Azambuja, Patrícia [52]	The NF-κB Inhibitor, IMD-0354, Affects Immune Gene Expression, Bacterial Microbiota and Trypanosoma cruzi Infection in Rhodnius prolixus Midgut	10.3389/fphys.2018.01189	Rhodnius prolixus	Nymphs N5	Rabbit	X	DM28c	AMG		X
15	2016	Gandara, Ana Caroline P.; Oliveira, José Henrique M.; Nunes, Rodrigo D.; Goncalves, Renata L. S.; Dias, Felipe A.; Hecht, Fabio; Fernandes, Denise C.; Genta, Fernando A.; Laurindo, Francisco R. M.; Oliveira, Marcus F.; Oliveira, Pedro L. [55]	Amino acids trigger down-regulation of superoxide via TORC pathway in the midgut of Rhodnius prolixus	10.1042/BSR20160061	Rhodnius prolixus	Adult females	Rabbit		NA	AMG and PMG	X
16	2016	Vieira, C. S.; Waniek, P. J.; Castro, D. P.; Mattos, D. P.; Moreira, O. C.; Azambuja, P. [58]	Impact of Trypanosoma cruzi on antimicrobial peptide gene expression and activity in the fat body and midgut of Rhodnius prolixus.	10.1186/s13071-016-1398-4	Rhodnius prolixus	Nymphs N5	Rabbit	X	Dm28c strain (TcI) and Y strain (TcII)	AMG and PMG		X
17	2016	Paim, Rafaela M. M.; Araujo, Ricardo N.; Leis, Miguel; Sant'anna, Mauricio R. V.; Gontijo, Nelder F.; Lazzari, Claudio R.; Pereira, Marcos H. [60]	Functional evaluation of Heat Shock Proteins 70 (HSP70/HSC70) on Rhodnius prolixus (Hemiptera, Reduviidae) physiological responses associated with feeding and starvation.	10.1016/j.ibmb.2016.07.011	Rhodnius prolixus	Nymphs N5	Hamster or Lamb		NA	AMG and PMG	X	X
18	2016	Alvarenga, Evelyn S.L.; Mansur, Juliana F.; Justi, Silvia A.; Figueira-Mansur, Janaina; dos Santos, Vivian M.; Lopez, Sheila G.; Masuda, Hatisaburo; Lara, Flavio A.; Melo, Ana C.A.; Moreira, Monica F. [63]	Chitin is a component of the Rhodnius prolixus midgut	10.1016/j.ibmb.2015.04.003	Rhodnius prolixus	Adult females	Rabbit		NA	AMG and PMG		X
19	2016	Villalobos-Sambucaro, María José; Diambra, Luis Anibal; Noriega, Fernando Gabriel; Ronderos, Jorge Rafael [65]	Allatostatin-C antagonizes the synergistic myostimulatory effect of allatotropin and serotonin in Rhodnius prolixus (Stal)	10.1016/j.ygcen.2016.05.009	Rhodnius prolixus	Adult females and males	xNE		NA	AMG, PMG and RE	X	X
20	2016	Buarque, Diego S.; Gomes, Cícera M.; Araújo, Ricardo N.; Pereira, Marcos H.; Ferreira, Roberta C.; Guarneri, Alessandra A.; Tanaka, Aparecida S. [17]	A new antimicrobial protein from the anterior midgut of Triatoma infestans mediates Trypanosoma cruzi establishment by controlling the microbiota	10.1016/j.biochi.2016.02.009	Triatoma infestans	Nymphs N3	Mouse	X	CL strain	AMG		X
21	2015	Vieira, Larissa Rezende; Polomé, Andy; Mesquita, Rafael Dias; Salmon, Didier; Braz, Glória Regina Cardoso; Bousbata, Sabrina [20]	Protein 2DE reference map of the anterior midgut of the blood-sucking bug Rhodnius prolixus	10.1002/pmic.201400472	Rhodnius prolixus	Adult females	xNE		NA	AMG	X
22	2015	Soares, Tatiane S.; Buarque, Diego S.; Queiroz, Bruna R.; Gomes, Cícera M.; Braz, Glória R. C.; Araújo, Ricardo N.; Pereira, Marcos H.; Guarneri, Alessandra A.; Tanaka, Aparecida S. [22]	A Kazal-type inhibitor is modulated by Trypanosoma cruzi to control microbiota inside the anterior midgut of Rhodnius prolixus.	10.1016/j.biochi.2015.02.014	Rhodnius prolixus	Nymphs N3	Mouse	X	CL strain	AMG, PMG and RE		X
23	2015	Zandawala, Meet; Orchard, Ian [25]	Identification and functional characterization of FGLamide-related allatostatin receptor in Rhodnius prolixus.	10.1016/j.ibmb.2014.12.001	Rhodnius prolixus	Nymphs N5	Rabbit		NA	AMG, PMG and RE		X
24	2014	Ribeiro, José M. C.; Genta, Fernando A.; Sorgine, Marcos H. F.; Logullo, Raquel; Mesquita, Rafael D.; Paiva-Silva, Gabriela O.; Majerowicz, David; Medeiros, Marcelo; Koerich, Leonardo; Terra, Walter R.; Ferreira, Clélia; Pimentel, André C.; Bisch, Paulo M.; Leite, Daniel C.; Diniz, Michelle M. P.; da S G V Junior, João Lídio; Da Silva, Manuela L.; Araujo, Ricardo N.; Gandara, Ana Caroline P.; Bro…	An insight into the transcriptome of the digestive tract of the bloodsucking bug, Rhodnius prolixus.	10.1371/journal.pntd.0002594	Rhodnius prolixus	Nymphs N1 to N5 and Adult females	Rabbit		NA	AMG, PMG and RE	X	X
25	2014	Alves-Bezerra, Michele; Cosentino-Gomes, Daniela; Vieira, Lisvane P.; Rocco-Machado, Nathália; Gondim, Katia C.; Meyer-Fernandes, José R. [31]	Identification of uncoupling protein 4 from the blood-sucking insect Rhodnius prolixus and its possible role on protection against oxidative stress.	10.1016/j.ibmb.2014.03.011	Rhodnius prolixus	Adult females	Rabbit		NA	AMG and PMG	X	X
26	2014	Vieira, Cecilia Stahl; Waniek, Peter J.; Mattos, Débora P.; Castro, Daniele P.; Mello, Cícero B.; Ratcliffe, Norman A.; Garcia, Eloi S.; Azambuja, Patrícia [34]	Humoral responses in Rhodnius prolixus: bacterial feeding induces differential patterns of antibacterial activity and enhances mRNA levels of antimicrobial peptides in the midgut.	10.1186/1756-3305-7-232	Rhodnius prolixus	Nymphs N5	Rabbit		NA	AMG and PMG		X
27	2014	Waniek, Peter J.; Araújo, Catarina A.C.; Momoli, Marisa M.; Azambuja, Patricia; Jansen, Ana M.; Genta, Fernando A. [37]	Serine carboxypeptidases of Triatoma brasiliensis (Hemiptera, Reduviidae): Sequence characterization, expression pattern and activity localization	10.1016/j.jinsphys.2014.02.003	Triatoma brasiliensis	Adult	Rabbit		NA	AMG and PMG		X
28	2013	Buarque, Diego S.; Braz, Glória R. C.; Martins, Rafael M.; Tanaka-Azevedo, Anita M.; Gomes, Cícera M.; Oliveira, Felipe A. A.; Schenkman, Sergio; Tanaka, Aparecida S. [39]	Differential Expression Profiles in the Midgut of Triatoma infestans Infected with Trypanosoma cruzi	10.1371/journal.pone.0061203	Triatoma infestans	Adult males	Mouse	X	Y strain (TcII)	AMG		X
29	2013	Staniscuaski, Fernanda; Paluzzi, Jean-Paul; Real-Guerra, Rafael; Carlini, Célia R.; Orchard, Ian [41]	Expression analysis and molecular characterization of aquaporins in Rhodnius prolixus.	10.1016/j.jinsphys.2013.08.013	Rhodnius prolixus	Nymphs N5	Rabbit		NA	AMG, PMG and RE		X
30	2012	Sterkel, Marcos; Oliveira, Pedro L.; Urlaub, Henning; Hernandez-Martinez, Salvador; Rivera-Pomar, Rolando; Ons, Sheila [44]	OKB, a novel family of brain-gut neuropeptides from insects.	10.1016/j.ibmb.2012.03.003	Rhodnius prolixus	Adult females and males	Chicken		NA	AMG, PMG and RE		X
31	2012	Balczun, Carsten; Siemanowski, Janna; Pausch, Jennifer Katharina; Helling, Stefan; Marcus, Katrin; Stephan, Christian; Meyer, Helmut E.; Schneider, Tobias; Cizmowski, Christian; Oldenburg, Marina; Höhn, Sandra; Meiser, Christian Karl; Schuhmann, Wolfgang; Schaub, Günter A. [47]	Intestinal aspartate proteases TiCatD and TiCatD2 of the haematophagous bug Triatoma infestans (Reduviidae): sequence characterisation, expression pattern and characterisation of proteolytic activity.	10.1016/j.ibmb.2011.12.006	Triatoma infestans	Nymphs N5	Chicken		NA	AMG and PMG		X
32	2012	Paim, Rafaela M.; Pereira, Marcos H.; Di Ponzio, Raffaello; Rodrigues, Juliana O.; Guarneri, Alessandra A.; Gontijo, Nelder F.; Araújo, Ricardo N. [50]	Validation of reference genes for expression analysis in the salivary gland and the intestine of Rhodnius prolixus (Hemiptera, Reduviidae) under different experimental conditions by quantitative real-time PCR.	10.1186/1756-0500-5-128	Rhodnius prolixus	Nymphs N3	Rat or Chicken	X	CL strain	AMG		X
33	2012	Paluzzi, Jean-Paul; O'Donnell, Michael J. [53]	Identification, spatial expression analysis and functional characterization of a pyrokinin-1 receptor in the Chagas' disease vector, Rhodnius prolixus.	10.1016/j.mce.2012.07.007	Rhodnius prolixus	Nymphs N5	NS		NA	AMG, PMG and RE		X
34	2012	Waniek, Peter J.; Pacheco Costa, Juliana E.; Jansen, Ana M.; Costa, Jane; Araújo, Catarina A.C. [56]	Cathepsin L of Triatoma brasiliensis (Reduviidae, Triatominae): Sequence characterization, expression pattern and zymography	10.1016/j.jinsphys.2011.11.008	Triatoma brasiliensis	Nymphs N5 and Adults	Rabbit		NA	AMG and PMG	X	X
35	2011	Buarque, Diego S.; Spindola, Letícia M. N.; Martins, Rafael M.; Braz, Glória R. C.; Tanaka, Aparecida S. [59]	Tigutcystatin, a cysteine protease inhibitor from Triatoma infestans midgut expressed in response to Trypanosoma cruzi.	10.1016/j.bbrc.2011.08.078	Triatoma infestans	Adult males	Mouse	X	Y strain (TcII)	AMG and PMG		X
36	2011	Waniek, Peter J.; Jansen, Ana M.; Araújo, Catarina A. C. [61]	Trypanosoma cruzi infection modulates the expression of Triatoma brasiliensis def1 in the midgut.	10.1089/vbz.2010.0020	Triatoma brasiliensis	Nymphs N5	Rabbit	X	BR strain TBRA/BR/1999/JCA3 (TCII)	AMG and PMG		X
37	2011	Sterkel, Marcos; Urlaub, Henning; Rivera-Pomar, Rolando; Ons, Sheila [64]	Functional Proteomics of Neuropeptidome Dynamics during the Feeding Process of <i>Rhodnius prolixus	10.1021/pr2001012	Rhodnius prolixus	Adult females and males	Chicken		NA	AMG, PMG and RE	X
38	2010	Meiser, Christian Karl; Piechura, Heike; Werner, Tanja; Dittmeyer-Schäfer, Saskia; Meyer, Helmut E.; Warscheid, Bettina; Schaub, Günter A.; Balczun, Carsten [66]	Kazal-type inhibitors in the stomach of Panstrongylus megistus (Triatominae, Reduviidae).	10.1016/j.ibmb.2010.02.011	Panstrongylus megistus	Nymphs N5	Chicken		NA	AMG and PMG		X
39	2010	Riccillo, F. L.; Ronderos, J. R. [18]	Allatotropin expression during the development of the fourth instar larvae of the kissing-bug Triatoma infestans (Klüg).	10.1016/j.tice.2010.07.011	Triatoma infestans	Nymphs N4	Chicken		NA	AMG	X
40	2010	Alves-Bezerra, Michele; Majerowicz, David; Grillo, Luciano A.M.; Tremonte, Hugo; Almeida, Caroline B.; Braz, Glória R.C.; Sola-Penna, Mauro; Paiva-Silva, Gabriela O.; Gondim, Katia C. [21]	Serotonin regulates an acyl-CoA-binding protein (ACBP) gene expression in the midgut of Rhodnius prolixus	10.1016/j.ibmb.2010.01.002	Rhodnius prolixus	Adult females	Rabbit		NA	AMG and PMG		X
41	2009	Mury, Flávia Borges; da Silva, José Roberto; Ferreira, Ligia Souza; dos Santos Ferreira, Beatriz; de Souza-Filho, Gonçalo Apolinário; de Souza-Neto, Jayme Augusto; Ribolla, Paulo Eduardo Martins; Silva, Carlos Peres; do Nascimento, Viviane Veiga; Machado, Olga Lima Tavares; Berbert-Molina, Marília Amorim; Dansa-Petretski, Marilvia [23]	Alpha-glucosidase promotes hemozoin formation in a blood-sucking bug: an evolutionary history.	10.1371/journal.pone.0006966	Rhodnius prolixus	Adult females	Rabbit		NA	AMG and PMG (pool)	X	X
42	2009	Waniek, Peter J.; Castro, Helena C.; Sathler, Plínio C.; Miceli, Leonardo; Jansen, Ana M.; Araújo, Catarina A.C. [26]	Two novel defensin-encoding genes of the Chagas disease vector Triatoma brasiliensis (Reduviidae, Triatominae): Gene expression and peptide-structure modeling	10.1016/j.jinsphys.2009.05.015	Triatoma brasiliensis	Nymphs N5 and Adults	Rabbit		NA	AMG, PMG and RE		X
43	2008	Balczun, C.; Knorr, E.; Topal, H.; Meiser, C. K.; Kollien, A. H.; Schaub, G. A. [29]	Sequence characterization of an unusual lysozyme gene expressed in the intestinal tract of the reduviid bug Triatoma infestans (Insecta).	10.1007/s00436-007-0751-0	Triatoma infestans	Nymphs N5	Chicken		NA	PMG		X
44	2008	Ursic-Bedoya, Raul J.; Nazzari, Hamed; Cooper, Dawn; Triana, Omar; Wolff, Marta; Lowenberger, Carl [32]	Identification and characterization of two novel lysozymes from Rhodnius prolixus, a vector of Chagas disease	10.1016/j.jinsphys.2007.12.009	Rhodnius prolixus	Adult	Mouse	X	HA strain	AMG, PMG and RE		X
45	2007	Ursic-Bedoya, Raul J.; Lowenberger, Carl A. [35]	Rhodnius prolixus: identification of immune-related genes up-regulated in response to pathogens and parasites using suppressive subtractive hybridization.	10.1016/j.dci.2006.05.008	Rhodnius prolixus	Nymphs N5 and Adults	Guinea Pig		NA	AMG, PMG and RE (pool)		X
46	2007	Alves, C. R.; Albuquerque-Cunha, J. M.; Mello, C. B.; Garcia, E. S.; Nogueira, N. F.; Bourguingnon, S. C.; de Souza, W.; Azambuja, P.; Gonzalez, M. S. [12]	Trypanosoma cruzi: attachment to perimicrovillar membrane glycoproteins of Rhodnius prolixus.	10.1016/j.exppara.2006.11.012	Rhodnius prolixus	Nymphs N5 and Adult males	Human	X	Dm28c strain (TcI)	PMG	X
47	2007	Araujo, R. N.; Campos, I. T. N.; Tanaka, A. S.; Santos, A.; Gontijo, N. F.; Lehane, M. J.; Pereira, M. H. [40]	Brasiliensin: A novel intestinal thrombin inhibitor from Triatoma brasiliensis (Hemiptera: Reduviidae) with an important role in blood intake.	10.1016/j.ijpara.2007.04.017	Triatoma brasiliensis	Nymphs N4	Rat or Chicken		NA	AMG		X
48	2007	Whitten, Miranda; Sun, Fan; Tew, Ian; Schaub, Günter; Soukou, Charles; Nappi, Anthony; Ratcliffe, Norman [42]	Differential modulation of Rhodnius prolixus nitric oxide activities following challenge with Trypanosoma rangeli, T. cruzi and bacterial cell wall components	10.1016/j.ibmb.2007.02.001	Rhodnius prolixus	Nymphs N5 and N3	Horse	X	Chile 5 strain (Zimodeme 1)	AMG, PMG and RE		X
49	2006	Lovato, Diogo Ventura; Nicolau de Campos, Ivan Torres; Amino, Rogerio; Tanaka, Aparecida Sadae [45]	The full-length cDNA of anticoagulant protein infestin revealed a novel releasable Kazal domain, a neutrophil elastase inhibitor lacking anticoagulant activity	10.1016/j.biochi.2005.11.011	Triatoma infestans	NS	NS		NA	PMG	X	X
50	2006	Borges, Erika C.; Machado, Evandro M.M.; Garcia, Eloi S.; Azambuja, Patrícia [48]	Trypanosoma cruzi: Effects of infection on cathepsin D activity in the midgut of Rhodnius prolixus	10.1016/j.exppara.2005.09.008	Rhodnius prolixus	Nymphs N5	Human	X	Dm28c (TcI)	AMG, PMG and RE	X
51	2005	Kwok, Rodney; Chung, Doreen; Brugge, Victoria Te; Orchard, Ian [51]	The distribution and activity of tachykinin-related peptides in the blood-feeding bug, Rhodnius prolixus.	10.1016/j.peptides.2004.08.024	Rhodnius prolixus	Nymphs N5	Rabbit		NA	AMG, PMG and RE	X
52	2003	Kollien, Astrid H.; Fechner, Sabine; Waniek, Peter J.; Schaub, Günter A. [71]	Isolation and characterization of a cDNA encoding for a lysozyme from the gut of the reduviid bug Triatoma infestans.	10.1002/arch.10090	Triatoma infestans	Nymphs N5	Chicken		NA	AMG and PMG		X
53	2003	Sarkar, Nikki R. S.; Tobe, Stephen S.; Orchard, Ian [57]	The distribution and effects of Dippu-allatostatin-like peptides in the blood-feeding bug, Rhodnius prolixus.	10.1016/j.peptides.2003.07.015	Rhodnius prolixus	Nymphs N5	Rabbit		NA	AMG, PMG and RE	X
54	2002	Kollien, Astrid; Billingsley, Peter [54]	Differential display of mRNAs associated with blood feeding in the midgut of the bloodsucking bug, Triatoma infestans	10.1007/s00436-002-0705-5	Triatoma infestans	Nymphs N5	Chicken		NA	PMG		X
55	2001	Lopez-Ordoñez, T.; Rodriguez, M. H.; de la Cruz Hernández-Hernández, F. [62]	Characterization of a cDNA encoding a cathepsin L-like protein of Rhodnius prolixus: CATHEPSIN L OF Rhodnius prolixus	10.1046/j.0962-1075.2001.00290.x	Rhodnius prolixus	Nymphs N1 to N5 and Adults	Rabbit		NA	AMG, PMG and RE		X
