# Supplementary material for: Expression of Proteins, Glycoproteins, and Transcripts in the Guts of Fasting, Fed, and Trypanosoma cruzi-Infected Triatomines: A Systematic Review
Source: Pathogens. 2023 Sep 2;12(9):1124. doi: 10.3390/pathogens12091124 (PMC10534304; doi:10.3390/pathogens12091124)
Supplement: Supplementary file 1 [file pathogens-12-01124-s001.zip › Supplementary Table S4 Transcripts.xlsx]

## Sheet:  Table S4 Transcrips
ID	Author	Publication Year	Protein ID	General Function	Feeding status [fed(FE), starved(ST), infected (TC+DTU-strain name)	AMG	PMG	RE	Expression level [Up or down according to the condition of change]	Condition of Change
1	Carvalho-Costa [16]	2021	Acp-1 (acid-phosphatase-1)	Intracellular trafficking, secretion, and vesicular transport	FE	Pool	Pool	Pool	Up	FE/ST
1	Carvalho-Costa [16]	2021	C19 peptidase	Peptidase	ST	Pool	Pool	Pool	Down	FE/ST
1	Carvalho-Costa [16]	2021	Cathepsin D	Peptidase	FE	Pool	Pool	Pool	Up	FE/TCI
1	Carvalho-Costa [16]	2021	Crebbp X4-like (X4 isoform of CREB binding protein)	cell replication processes- author	FE	Pool	Pool	Pool	Up	FE/TCI
1	Carvalho-Costa [16]	2021	Csp-like (chemosensory protein)		ST	Pool	Pool	Pool	Down	FE/ST
1	Carvalho-Costa [16]	2021	Cyp6a14 X3-like (eukaryotic translation initiation factor 4 gamma 1 X2 isoform)	Oxidant metabolism/detoxification- author	FE	Pool	Pool	Pool	Up	FE/ST
1	Carvalho-Costa [16]	2021	Ddx5 X1 (eukaryotic translation initiation factor 4 gamma 1 X2 isoform)	Translation, ribosomal structure and biogenesis	ST	Pool	Pool	Pool	Down	FE/ST
1	Carvalho-Costa [16]	2021	Defensin C	antimicrobial peptide	FE	Pool	Pool	Pool	Up	FE/TCI
1	Carvalho-Costa [16]	2021	Dpys-like (dihidropirimidinasa)		FE	Pool	Pool	Pool	Up	FE/ST
1	Carvalho-Costa [16]	2021	Eif4g1 X2 like (eukaryotic translation initiation factor 4 gamma 1 X2 isoform)	Translation	FE	Pool	Pool	Pool	Up	FE/ST
1	Carvalho-Costa [16]	2021	Fah- fumarylacetoacetase		FE	Pool	Pool	Pool	Up	FE/ST
1	Carvalho-Costa [16]	2021	H3v1-like (histona H3v1)	cell replication processes- autor	FE	Pool	Pool	Pool	Up	FE/TCI
1	Carvalho-Costa [16]	2021	Hectd2 X2-like (E3 ubiquitin-protein ligase HECTD2 isoform X2)		FE	Pool	Pool	Pool	Up	FE/ST
1	Carvalho-Costa [16]	2021	Hgd (homogentisate 1,2-dioxygenase)		FE	Pool	Pool	Pool	Up	FE/ST
1	Carvalho-Costa [16]	2021	Hsd17b13-like (17-beta-hydroxysteroid dehydrogenase 13)		FE	Pool	Pool	Pool	Up	FE/ST
1	Carvalho-Costa [16]	2021	HSP 69	Posttranslational modification, protein turnover, chaperones	ST	Pool	Pool	Pool	Down	FE/ST
1	Carvalho-Costa [16]	2021	I1 peptidase inhibitor	Peptidase inhibitor	FE	Pool	Pool	Pool	Up	FE/ST
1	Carvalho-Costa [16]	2021	Ino1-like (inositol-3-phosphate)	Lipid transport and metabolism- uniprot	FE	Pool	Pool	Pool	Up	FE/ST
1	Carvalho-Costa [16]	2021	Lipocalin-like 2 (lipocalin 2 protein)	immunity -Uniprot	TC?-Colombiana	Pool	Pool	Pool	Up	TCI/FE
1	Carvalho-Costa [16]	2021	Mark2 X10-like (serine/ threonine-protein kinase MARK2 isoform X10)	Kinase - uniprot	FE	Pool	Pool	Pool	Up	FE/TCI
1	Carvalho-Costa [16]	2021	NADPH-P450 reductase		ST	Pool	Pool	Pool	Down	FE/ST
1	Carvalho-Costa [16]	2021	Naga-like (Alpha-N-acetylgalactosaminidase)		FE	Pool	Pool	Pool	Up	FE/ST
1	Carvalho-Costa [16]	2021	Nudt15 X1-like (nucleotide triphosphate diphosphatase NUDT15 isoform X1)		FE	Pool	Pool	Pool	Up	FE/ST
1	Carvalho-Costa [16]	2021	Obp-like (odorant-binding protein)	Nutrient transport - author	FE	Pool	Pool	Pool	Up	FE/TCI
1	Carvalho-Costa [16]	2021	ORF2-like		FE	Pool	Pool	Pool	Up	FE/TCI
1	Carvalho-Costa [16]	2021	p-Apy (79 kDa salivary apyrase precursor)		FE	Pool	Pool	Pool	Up	FE/ST
1	Carvalho-Costa [16]	2021	p-Lipocalin Al-5 (lipocalin Al-5 precursosr)		FE	Pool	Pool	Pool	Up	FE/TCI
1	Carvalho-Costa [16]	2021	p-Myosuppressin (myosuppressin precursor)	signaling- uniprot	FE	Pool	Pool	Pool	Up	FE/ST
1	Carvalho-Costa [16]	2021	p-Myosuppressin (myosuppressin precursor)	signaling- uniprot	FE	Pool	Pool	Pool	Up	FE/TCI
1	Carvalho-Costa [16]	2021	p-Neuroparsin 1 (neuroparsin 1 precursor)	Signaling- uniprot	FE	Pool	Pool	Pool	Up	FE/ST
1	Carvalho-Costa [16]	2021	p-Nitrophorin 3 (nitrophorin-3 precursor)	oxidoreductase activity- uniprot	FE	Pool	Pool	Pool	Up	FE/ST
1	Carvalho-Costa [16]	2021	p-NP (non-structural protein precursor)		FE	Pool	Pool	Pool	Up	FE/TCI
1	Carvalho-Costa [16]	2021	p-Obp (dorant-binding protein S10 peptidase precursor: unassigned S10 peptidase family)	dorant-binding protein precursor S10 peptidase: family S10 unassigned peptidase	ST	Pool	Pool	Pool	Down	FE/ST
1	Carvalho-Costa [16]	2021	Path X3		FE	Pool	Pool	Pool	Up	FE/ST
1	Carvalho-Costa [16]	2021	Peptidase AA (unassigned AA subfamily peptidase)	Peptidase	FE	Pool	Pool	Pool	Up	FE/ST
1	Carvalho-Costa [16]	2021	Peptidase AA (unassigned AA subfamily peptidase)	Peptidase	FE	Pool	Pool	Pool	Up	FE/TCI
1	Carvalho-Costa [16]	2021	Picot X1 (X1 isoform of inorganic phosphate cotransporter)		TC?-Colombiana	Pool	Pool	Pool	Up	TCI/FE
1	Carvalho-Costa [16]	2021	S10 peptidase	Peptidase	FE	Pool	Pool	Pool	Up	FE/ST
1	Carvalho-Costa [16]	2021	sElp (secreted Esterase/lipase protein)	lipid metabolic process - uniprot	ST	Pool	Pool	Pool	Down	FE/ST
1	Carvalho-Costa [16]	2021	Sno-like (senecionine N-oxygenase)	oxidoreductase activity- uniprot	FE	Pool	Pool	Pool	Up	FE/ST
1	Carvalho-Costa [16]	2021	Sult1c4-like (sulfatransferase 1C4)		TC?-Colombiana	Pool	Pool	Pool	Up	TCI/FE
1	Carvalho-Costa [16]	2021	svPF3P-like		FE	Pool	Pool	Pool	Up	FE/ST
1	Carvalho-Costa [16]	2021	T3 peptidase (unassigned peptidase of the T3 family)	Peptidase	TC?-Colombiana	Pool	Pool	Pool	Up	TCI/FE
1	Carvalho-Costa [16]	2021	tyrosine aminotransferase Tat	amino acid metabolic process- uniprot	FE	Pool	Pool	Pool	Up	FE/ST
1	Carvalho-Costa [16]	2021	acilitated trehalose transporter Tret1-like	Transporter activity- uniprot	ST	Pool	Pool	Pool	Down	FE/ST
1	Carvalho-Costa [16]	2021	vCUBDP2-like (venom CUB domain protein 2)	developmental processes - author	FE	Pool	Pool	Pool	Up	FE/ST
1	Carvalho-Costa [16]	2021	vHEX-like 1 (venom hexamerin protein 1)		ST	Pool	Pool	Pool	Down	FE/ST
1	Carvalho-Costa [16]	2021	vRNAse 1-like (venom ribonuclease 1)		FE	Pool	Pool	Pool	Up	FE/ST
1	Carvalho-Costa [16]	2021	Xfin-isoform X1 zinc finger protein		FE	Pool	Pool	Pool	Up	FE/TCI
2	Díaz-Garrido [19]	2021	Defensin 1	antimicrobial peptide	NS	Pool	Pool	Pool	NC	NC
4	Araújo [24]	2021	Defensin C	antimicrobial peptide	FE	NS	X	NS	NC	PMG
4	Araújo [24]	2021	rhamnose-binding lectin RpLec ( R. prolixus, rhamnose-binding lectins )	lectin	FE	X	X	NS	Up	AMG/PMG
4	Araújo [24]	2021	RpLec ( R. prolixus, rhamnose-binding lectins )	lectin	TCI-Dm28c	X	X	NS	WoCh	TCI/FE
5	Batista [27]	2021	Defensin A	antimicrobial peptide	FE	X	NS	NS	NC	AMG
5	Batista [27]	2021	Defensin C	antimicrobial peptide	FE	X	NS	NS	NC	AMG
5	Batista [27]	2021	NO synthase (NOS)	Secondary metabolites biosynthesis, transport and catabolism	FE	X	NS	NS	NC	AMG
5	Batista [27]	2021	Prolixicin	antimicrobial peptide	FE	X	NS	NS	NC	AMG
6	Vieira [30]	2021	Defensin A	antimicrobial peptide	FE	X	NS	NS	NC	AMG
6	Vieira [30]	2021	Defensin B	antimicrobial peptide	FE	X	NS	NS	NC	AMG
6	Vieira [30]	2021	Defensin C	antimicrobial peptide	FE	X	NS	NS	NC	AMG
6	Vieira [30]	2021	Prolixicin	antimicrobial peptide	FE	X	NS	NS	NC	AMG
6	Vieira [30]	2021	RpDorsal	immunity	FE	X	NS	NS	NC	AMG
6	Vieira [30]	2021	RpRelish	immunity	FE	X	NS	NS	NC	AMG
7	Gumiel [33]	2020	Annexin 2 RpAnnexin2 (RPRC003519)	Intracellular trafficking, secretion, and vesicular transport	FE	X	X	NS	Up	PMG/AMG
7	Gumiel [33]	2020	Annexin 3 RpAnnexin3 (RPRC013832)	Intracellular trafficking, secretion, and vesicular transport	FE	X	X	NS	Up	PMG/AMG
7	Gumiel [33]	2020	Annexin1 RpAnnexin1 (RPRC011897)	Intracellular trafficking, secretion, and vesicular transport	FE	X	X	NS	Up	PMG/AMG
9	Sangha [38]	2020	Kinine receptor RhoprKR from R. prolixus	Posttranslational modification, protein turnover, chaperones	FE	X	X	X	WoCh	AMG/PMG
9	Sangha [38]	2020	Kinine receptor RhoprKR from R. prolixus	Posttranslational modification, protein turnover, chaperones	FE	X	X	X	Up	RE/AMG-PMG
13	Sedra [49]	2018	Neuropeptide F receptor RhoprNPFR from R. prolixus)	Neuropeptide recceptor	ST	X	X	X	Up	RE/AMG-PMG
14	Vieira [52]	2018	Defensin A	antimicrobial peptide	FE	X	NS	NS	NC	AMG
14	Vieira [52]	2018	Defensin B	antimicrobial peptide	FE	X	NS	NS	NC	AMG
14	Vieira [52]	2018	Defensin C	antimicrobial peptide	TCI -Dm28c	X	NS	NS	Up	TCI/FE
14	Vieira [52]	2018	Defensin C	antimicrobial peptide	FE	X	NS	NS	NC	AMG
14	Vieira [52]	2018	Prolixicin	antimicrobial peptide	FE	X	NS	NS	NC	AMG
14	Vieira [52]	2018	Prolixicin	antimicrobial peptide	TCI-Dm28c	X	NS	NS	Up	TCI/FE
14	Vieira [52]	2018	RpCactus	immunity	FE	X	NS	NS	NC	AMG
14	Vieira [52]	2018	RpDorsal	immunity	FE	X	NS	NS	NC	AMG
14	Vieira [52]	2018	RpRelish	immunity	FE	X	NS	NS	NC	AMG
16	Vieira [52]	2016	Defensin A	antimicrobial peptide	TCI-Dm28c	X	NS	NS	Down	TCI/FE
16	Vieira [52]	2016	Defensin A	antimicrobial peptide	TCII-Y	X	NS	NS	Down	TCI/FE
16	Vieira [52]	2016	Defensin B	antimicrobial peptide	TCI-Dm28c	X	NS	NS	Up	TCI/FE
16	Vieira [52]	2016	Defensin B	antimicrobial peptide	TCII-Y	X	NS	NS	Down	TCI/FE
16	Vieira [52]	2016	Defensin C	antimicrobial peptide	TCI-Dm28c	X	X	NS	Up	TCI/FE
16	Vieira [52]	2016	Defensin C	antimicrobial peptide	TCII-Y	X	X	NS	WoCh	TCI/FE
16	Vieira [52]	2016	Prolixicin	antimicrobial peptide	TCI-Dm28c	X	X	NS	Up	TCI/FE
16	Vieira [52]	2016	Prolixicin	antimicrobial peptide	TCII-Y	X	X	NS	WoCh	TCI/FE
17	Paim [60]	2016	14-3-3ε (14-3-3 epsilon protein gene)	Protein modification machinery	FE	Pool	Pool	NS	WoCh	FE/ST
17	Paim [60]	2016	DAD (defender against cell death)	Cell cycle control, cell division, chromosome partitioning, Posttranslational modification, protein turnover, chaperones	FE	Pool	Pool	NS	Up	FE/ST
17	Paim [60]	2016	Defensin	antimicrobial peptide	FE	Pool	Pool	NS	Up	FE/ST
17	Paim [60]	2016	ER stress (endoplasmic reticulum stress genes)	stress responce	FE	Pool	Pool	NS	WoCh	FE/ST
17	Paim [60]	2016	HSP70	Posttranslational modification, protein turnover, chaperones	FE	Pool	Pool	NS	Up	FE/ST
17	Paim [60]	2016	HSP90	Posttranslational modification, protein turnover, chaperones	FE	Pool	Pool	NS	WoCh	FE/ST
17	Paim [60]	2016	IMD (immune deficiency gene)	Immunity	FE	Pool	Pool	NS	Up	FE/ST
17	Paim [60]	2016	Lyzosyme	defense response to other organism	FE	Pool	Pool	NS	Up	FE/ST
17	Paim [60]	2016	RpRelish	Immunity	FE	Pool	Pool	NS	Up	FE/ST
17	Paim [60]	2016	SEC61 (translocation subunit SEC61 gene)	Posttranslational modification, protein turnover, chaperones	FE	Pool	Pool	NS	Up	FE/ST
18	Alvarenga [63]	2016	RpCHS (chitin synthase)	cell wall organization or biogenesis	FE	Pool	Pool	NS	NC	AMG-PMG pool
19	Villalobos-Sambucaro [65]	2016	RpASTCr (AST-C receptor)	Neuropeptide recceptor	FE	NS	X	X	NC	AMG-PMG pool y RE
20	Buarque [17]	2016	TiAP – T. infestans antimicrobial protein	antimicrobial protein Signal transduction mechanisms, Intracellular trafficking, secretion, and vesicular transport	TCVI-CL	X	NS	NS	Up	TCI/FE
22	Soares [22]	2015	RpTI (Rhodnius prolixus trypsin inhibitor Kazal tipe)	General function prediction only	TCVI-CL	X	NS	NS	Up	TCI/FE
22	Soares [22]	2015	trypsin inhibitor Kazal tipe RpTI (Rhodnius prolixus trypsin inhibitor Kazal tipe)	General function prediction only	FE	X	X	X	Up	AMG-PMG/RE
23	Zandawala [25]	2015	Rhopr-FGLa/AST-R	Neuropeptide recceptor	NS	X	X	X	Up	PMG/ AMG -RE
24	Ribeiro [28]	2014	26S proteasome regulatory complex, ATPase RPT4	Proteasome machinery	NS	X	X	X	Up	RE/AMG-PMG
24	Ribeiro [28]	2014	60S ribosomal protein L18A - truncated at 5 prime	Protein synthesis machinery	NS	ND	X	ND	Up	PMG/AMG
24	Ribeiro [28]	2014	60S ribosomal protein L37 - truncated at 5 prime	Protein synthesis machinery	NS	ND	X	ND	Up	PMG/AMG
24	Ribeiro [28]	2014	Acetylcholinesterase/Butyrylcholinesterase - fragment	Digestive enzymes	NS	X	X	X	Up	AMG/PMG
24	Ribeiro [28]	2014	Acetyltransferases	Unknown, conserved	NS	ND	X	X	Up	PMG/AMG
24	Ribeiro [28]	2014	Actin - truncated at 5 prime	Cytoskeletal	NS	X	ND	X	Up	RE/AMG-PMG
24	Ribeiro [28]	2014	alpha-mannosidase (mannosidase alpha class 2b member 1) - truncated at 5 prime	Digestive enzymes	NS	X	X	X	Up	PMG/AMG
24	Ribeiro [28]	2014	ankyrin repeat domain protein - possibly from Wolbachia symbiont - fragment	Cytoskeletal	NS	ND	X	X	Up	PMG/AMG
24	Ribeiro [28]	2014	Aromatic amino acid hydroxylase	Metabolism, amino acid	NS	ND	X	X	Up	RE/AMG-PMG
24	Ribeiro [28]	2014	ATP-dependent RNA helicase	Transcription machinery	NS	X	X	X	Up	RE/AMG-PMG
24	Ribeiro [28]	2014	Beta-galactosidase - truncated at 5 prime	Digestive enzymes	NS	X	X	X	Up	PMG/AMG
24	Ribeiro [28]	2014	cathepsin B-like proteinase	Peptidase	NS	ND	X	X	Up	PMG/AMG
24	Ribeiro [28]	2014	cathepsin B-like proteinase	Peptidase	NS	X	X	X	Up	PMG/AMG
24	Ribeiro [28]	2014	cathepsin L-like cysteine protease	Peptidase	NS	ND	X	X	Up	PMG/AMG
24	Ribeiro [28]	2014	cathepsin L-like cysteine protease	Peptidase	NS	ND	X	X	Up	PMG/AMG
24	Ribeiro [28]	2014	cathepsin L-like cysteine proteinase	Peptidase	NS	ND	X	X	Up	PMG/AMG
24	Ribeiro [28]	2014	cathepsin L-like proteinase	Peptidase	NS	ND	X	X	Up	PMG/AMG
24	Ribeiro [28]	2014	Cell adhesion complex protein bystin	Extracellular matrix/cell adhesion	NS	X	X	X	Up	RE/AMG-PMG
24	Ribeiro [28]	2014	Chitin binding Peritrophin-A domain	Peritrophins	NS	ND	X	X	Up	PMG/AMG
24	Ribeiro [28]	2014	Chitin-binding domain type 2	Peritrophins	NS	X	X	X	Up	PMG/AMG
24	Ribeiro [28]	2014	Copntains extracellular zona pellucida-like domain - truncated at 5 prime	Extracellular matrix/cell adhesion	NS	ND	ND	X	Up	RE/AMG-PMG
24	Ribeiro [28]	2014	Cyclophilin type peptidyl-prolyl cis-trans isomerase	Protein modification machinery	NS	X	ND	X	Up	RE/AMG-PMG
24	Ribeiro [28]	2014	Cytochrome P450	Oxidant metabolism/detoxification	NS	X	X	X	Up	RE/AMG-PMG
24	Ribeiro [28]	2014	Dystrophin-like protein - fragment	Cytoskeletal	NS	X	X	X	Up	RE/AMG-PMG
24	Ribeiro [28]	2014	endonuclease-reverse transcriptase - fragment	Transposable element	NS	X	X	X	Up	AMG/PMG
24	Ribeiro [28]	2014	endophilin B - truncated at 5 prime	Signal transduction	NS	X	X	X	Up	RE/AMG-PMG
24	Ribeiro [28]	2014	Filamentous baseplate protein Ligatin, contains PUA domain	Protein synthesis machinery	NS	X	X	X	Up	RE/AMG-PMG
24	Ribeiro [28]	2014	gag-like protein	Transposable element	NS	X	X	X	Up	RE/AMG-PMG
24	Ribeiro [28]	2014	Gamma-glutamyl hydrolase	Protein modification machinery	NS	ND	X	ND	Up	PMG/AMG
24	Ribeiro [28]	2014	Glycerol-3-phosphate dehydrogenase - fragment	Metabolism, energy	NS	X	ND	X	Up	AMG/PMG
24	Ribeiro [28]	2014	Glycosyl hydrolase family 9 - truncated at 5 prime	Digestive enzymes	NS	ND	X	ND	Up	PMG/AMG
24	Ribeiro [28]	2014	hexamerin 1 - truncated at 5 prime	Transporters/storage	NS	X	X	X	Up	RE/AMG-PMG
24	Ribeiro [28]	2014	hypothetical conserved protein	Transcription machinery	NS	X	X	X	Up	PMG/AMG
24	Ribeiro [28]	2014	hypothetical conserved protein	Unknown, conserved	NS	X	X	X	Up	RE/AMG-PMG
24	Ribeiro [28]	2014	hypothetical conserved secreted protein	Unknown, conserved	NS	ND	X	X	Up	RE/AMG-PMG
24	Ribeiro [28]	2014	Insect cuticle protein	Peritrophins	NS	X	X	X	Up	PMG/AMG
24	Ribeiro [28]	2014	isocitrate dehydrogenase - fragment	Metabolism, energy	NS	X	X	X	Up	PMG/AMG
24	Ribeiro [28]	2014	Janus/Ocnus family (Ocnus)	Unknown, conserved	NS	X	X	X	Up	PMG/AMG
24	Ribeiro [28]	2014	kynurenine formamidase	Metabolism, amino acid	NS	ND	X	X	Up	RE/AMG-PMG
24	Ribeiro [28]	2014	lysozyme C - truncated at 5 prime	defense response to other organism	NS	ND	X	ND	Up	PMG/AMG
24	Ribeiro [28]	2014	Major epididymal secretory protein HE1	Other secreted	NS	ND	X	X	Up	PMG/AMG
24	Ribeiro [28]	2014	Mitochondrial F1F0-ATP synthase - truncated at 5 prime	Metabolism, energy	NS	ND	X	ND	Up	PMG/AMG
24	Ribeiro [28]	2014	mitochondrial ribosomal protein L18 - truncated at 5 prime	Protein synthesis machinery	NS	X	X	X	Up	RE/AMG-PMG
24	Ribeiro [28]	2014	monocarboxylate transporter - truncated at 5 prime	Transporters/storage	NS	ND	X	X	Up	PMG/AMG
24	Ribeiro [28]	2014	mRNA cleavage and polyadenylation factor I complex, subunit RNA15	Transcription machinery	NS	X	X	X	Up	AMG/PMG
24	Ribeiro [28]	2014	mucin with Chitin-binding domain type 2	Mucins	NS	ND	X	ND	Up	PMG/AMG
24	Ribeiro [28]	2014	Mucin with Chitin-binding domain type 2	Mucins	NS	X	X	X	Up	PMG/AMG
24	Ribeiro [28]	2014	Mucin-like glycoprotein - truncated at 5 prime	Mucins	NS	X	X	X	Up	AMG/PMG
24	Ribeiro [28]	2014	Odorant binding protein	Odorant binding proteins	NS	ND	X	X	Up	PMG/AMG
24	Ribeiro [28]	2014	Odorant binding protein - truncated at 5 prime	Odorant binding proteins	NS	ND	ND	X	Up	RE/AMG-PMG
24	Ribeiro [28]	2014	Pancreatic lipase-like enzyme	Digestive enzymes	NS	ND	X	X	Up	PMG/AMG
24	Ribeiro [28]	2014	Peptide exporter, ABC superfamily - truncated at 5 prime	Transporters/storage	NS	ND	X	X	Up	PMG/AMG
24	Ribeiro [28]	2014	Peritrophin	Peritrophins	NS	ND	X	X	Up	RE/AMG-PMG
24	Ribeiro [28]	2014	Peritrophin	Peritrophins	NS	ND	X	X	Up	RE/AMG-PMG
24	Ribeiro [28]	2014	Permease of the major facilitator superfamily	Transporters/storage	NS	X	X	X	Up	AMG/PMG
24	Ribeiro [28]	2014	Permeases of the drug/metabolite transporter (DMT) superfamily	Transporters/storage	NS	X	X	X	Up	PMG/AMG
24	Ribeiro [28]	2014	Peroxisomal membrane protein MPV17	Transporters/storage	NS	X	X	X	Up	AMG/PMG
24	Ribeiro [28]	2014	polyprotein from picorna-like virus - fragment	Viral	NS	X	ND	X	Up	AMG/PMG
24	Ribeiro [28]	2014	Predicted histone tail methylase containing SET domain - truncated at 5 prime	Nuclear regulation	NS	X	X	X	Up	RE/AMG-PMG
24	Ribeiro [28]	2014	Predicted transporter (major facilitator superfamily) - truncated at 5 prime	Transporters/storage	NS	X	X	X	Up	AMG/PMG
24	Ribeiro [28]	2014	Putative beta-catenin-Tcf/Lef signaling pathway component DRCTNNB1A	Signal transduction	NS	X	ND	X	Up	AMG/PMG
24	Ribeiro [28]	2014	putative chemosensory protein CSP8	Odorant binding proteins	NS	ND	X	ND	Up	PMG/AMG
24	Ribeiro [28]	2014	ribonuclease H1 - fragment	Transposable element	NS	X	X	X	Up	AMG/PMG
24	Ribeiro [28]	2014	ribosomal subunit S24e	Protein synthesis machinery	NS	ND	X	ND	Up	PMG/AMG
24	Ribeiro [28]	2014	RNA polymerase Rpb4	Transcription machinery	NS	X	ND	X	Up	AMG/PMG
24	Ribeiro [28]	2014	Secreted asparaginyl peptidase	Digestive enzymes	NS	X	X	X	Up	PMG/AMG
24	Ribeiro [28]	2014	serine carboxypeptidase 1 - truncated at 5 prime	Peptidase	NS	ND	X	X	Up	PMG/AMG
24	Ribeiro [28]	2014	Serine carboxypeptidase S28	Peptidase	NS	ND	X	X	Up	PMG/AMG
24	Ribeiro [28]	2014	serine carboxypeptidase SCP-1	Peptidase	NS	X	X	X	Up	AMG/PMG
24	Ribeiro [28]	2014	similar to chromatin assembly factor-I - fragment	Cytoskeletal	NS	ND	ND	X	Up	RE/AMG-PMG
24	Ribeiro [28]	2014	Sodium / potassium ATPase beta chain	Transporters/storage	NS	ND	X	X	Up	PMG/AMG
24	Ribeiro [28]	2014	sodium/solute symporter - truncated at 5 prime	Transporters/storage	NS	ND	X	X	Up	PMG/AMG
24	Ribeiro [28]	2014	sodium/solute symporter - truncated at 5 prime	Transporters/storage	NS	X	X	X	Up	RE/AMG-PMG
24	Ribeiro [28]	2014	Splicing factor, arginine/serine-rich	Transcription machinery	NS	X	X	X	Up	RE/AMG-PMG
24	Ribeiro [28]	2014	Splicing factor, arginine/serine-rich - fragment	Mucins	NS	X	X	X	Up	RE/AMG-PMG
24	Ribeiro [28]	2014	takeout - feeding behavior associated protein - OBP domains	Odorant binding proteins	NS	ND	X	X	Up	PMG/AMG
24	Ribeiro [28]	2014	takeout OBP	Odorant binding proteins	NS	X	X	X	Up	RE/AMG-PMG
24	Ribeiro [28]	2014	Titin - fragment	Cytoskeletal	NS	X	X	X	Up	RE/AMG-PMG
24	Ribeiro [28]	2014	Titin - fragment	Unknown, conserved	NS	X	X	X	Up	RE/AMG-PMG
24	Ribeiro [28]	2014	trafficking protein particle complex subunit 6B	Protein export machinery	NS	X	X	X	Up	RE/AMG-PMG
24	Ribeiro [28]	2014	Transcription initiation factor IIF, auxiliary subunit	Transcription factor	NS	X	X	X	Up	RE/AMG-PMG
24	Ribeiro [28]	2014	transcription initiation factor TFIID subunit 1 - fragment	Transcription machinery	NS	ND	ND	X	Up	RE/AMG-PMG
24	Ribeiro [28]	2014	Transferrin receptor	Digestive enzymes	NS	X	X	X	Up	PMG/AMG
24	Ribeiro [28]	2014	Transmembrane proteins 14C	Unknown, conserved	NS	X	X	X	Up	RE/AMG-PMG
24	Ribeiro [28]	2014	Transposable element Tc3 transposase - fragment with stop codons	Transposable element	NS	ND	ND	X	Up	RE/AMG-PMG
24	Ribeiro [28]	2014	Transposase - truncated at 5 prime	Transposable element	NS	ND	ND	X	Up	RE/AMG-PMG
24	Ribeiro [28]	2014	tropomyosin 1	Cytoskeletal	NS	ND	ND	X	Up	RE/AMG-PMG
24	Ribeiro [28]	2014	Trypsin-like serine protease	Digestive enzymes	NS	ND	X	X	Up	PMG/AMG
24	Ribeiro [28]	2014	Trypsin-like serine protease - fragment	Digestive enzymes	NS	ND	X	X	Up	PMG/AMG
24	Ribeiro [28]	2014	Trypsin-like serine protease - truncated at 5 prime	Digestive enzymes	NS	X	X	X	Up	PMG/AMG
24	Ribeiro [28]	2014	Trypsin-like serine protease - truncated at 5 prime	Secreted immune	NS	ND	X	X	Up	RE/AMG-PMG
24	Ribeiro [28]	2014	Uncharacterized conserved protein - truncated at 5 prime	Cytoskeletal	NS	X	X	X	Up	AMG/PMG
24	Ribeiro [28]	2014	vermiform - truncated at 5 prime	Extracellular matrix/cell adhesion	NS	ND	X	X	Up	RE/AMG-PMG
24	Ribeiro [28]	2014	Zn-finger protein - truncated at 3 prime	Unknown	NS	X	X	X	Up	RE/AMG-PMG
25	Alves-Bezerra [31]	2014	RpUcp4 (uncoupling protein 4)	Oxidant metabolism/detoxification	FE	X	NS	NS	Up	FE/ST
25	Alves-Bezerra [31]	2014	RpUcp4 (uncoupling protein 4)	Oxidant metabolism/detoxification	FE	X	X	NS	Up	AMG/PMG
25	Alves-Bezerra [31]	2014	RpUcp5 (uncoupling protein 5)	Oxidant metabolism/detoxification	FE	X	NS	NS	WoCh	FE/ST
25	Alves-Bezerra [31]	2014	RpUcp5 (uncoupling protein 5)	Oxidant metabolism/detoxification	FE	X	X	NS	Up	AMG/PMG
26	Vieira [34]	2014	Defensin A	antimicrobial peptide	FE	X	X	NS	WoCh	FE/ST
26	Vieira [34]	2014	Defensin A	antimicrobial peptide	FE	X	X	NS	WoCh	AMG/PMG
26	Vieira [34]	2014	Defensin B	antimicrobial peptide	FE	X	X	NS	Up	FE/ST
26	Vieira [34]	2014	Defensin B	antimicrobial peptide	FE	X	X	NS	WoCh	AMG/PMG
26	Vieira [34]	2014	Defensin C	antimicrobial peptide	FE	X	X	NS	Up	AMG/PMG
26	Vieira [34]	2014	Defensin C	antimicrobial peptide	FE	X	X	NS	Down	FE/ST
26	Vieira [34]	2014	lysozyme A (LysA)	defense response to other organism	FE	X	X	NS	Up	AMG/PMG
26	Vieira [34]	2014	lysozyme A (LysA)	defense response to other organism	FE	X	X	NS	Up	FE/ST
26	Vieira [34]	2014	lysozyme B (LysB)	defense response to other organism	FE	X	X	NS	Up	AMG/PMG
26	Vieira [34]	2014	lysozyme B (LysB)	defense response to other organism	FE	X	X	NS	Up	FE/ST
26	Vieira [34]	2014	Prolixicin	antimicrobial peptide	FE	X	X	NS	Up	PMG/AMG
26	Vieira [34]	2014	Prolixicin	antimicrobial peptide	FE	X	X	NS	Up	FE/ST
27	Waniek [37]	2014	serine carboxypeptidases (tbscp-1)	Peptidase	FE	X	X	NS	Up	AMG/PMG
27	Waniek [37]	2014	serine carboxypeptidases (tbscp-1)	Peptidase	FE	X	X	NS	WoCh	FE/ST
27	Waniek [37]	2014	serine carboxypeptidases (tbscp-2)	Peptidase	FE	X	X	NS	Up	AMG/PMG
27	Waniek [37]	2014	serine carboxypeptidases (tbscp-2)	Peptidase	FE	X	X	NS	WoCh	FE/ST
28	Buarque [39]	2013	40S ribosomal protein S23	General function prediction only	TCII-Y	X	NS	NS	Up	TCI/FE
28	Buarque [39]	2013	40S ribosomal protein S8	Protein synthesis	FE	X	NS	NS	Up	FE/TCI
28	Buarque [39]	2013	Actin	Cytoskeleton	TCII-Y	X	NS	NS	Up	TCI/FE
28	Buarque [39]	2013	CG33695-PE isoform E isoform 1	Desconocida conservada	FE	X	NS	NS	Up	FE/TCI
28	Buarque [39]	2013	CG5112 - lipid particle - fatty acid amide hydrolase	General function prediction only	TCII-Y	X	NS	NS	Up	TCI/FE
28	Buarque [39]	2013	Choline transporter-like protein	General function prediction only	TCII-Y	X	NS	NS	Up	TCI/FE
28	Buarque [39]	2013	Creatine kinases	Energy production and conversion - kinase	FE	X	NS	NS	Up	FE/TCI
28	Buarque [39]	2013	Cytochrome c oxidase subunit I	Energy production and conversion	FE	X	NS	NS	Up	FE/TCI
28	Buarque [39]	2013	Cytochrome c oxidase subunit VIIa	Energy metabolism	FE	X	NS	NS	Up	FE/TCI
28	Buarque [39]	2013	Cytochrome P450 CYP3/CYP5/CYP6/CYP9 subfamilies	Secondary metabolites biosynthesis, transport and catabolism	TCII-Y	X	NS	NS	Up	TCI/FE
28	Buarque [39]	2013	Eukaryotic aspartyl protease	General function prediction only	TCII-Y	X	NS	NS	Up	TCI/FE
28	Buarque [39]	2013	Histone H1	Nuclear regulation	FE	X	NS	NS	Up	FE/TCI
28	Buarque [39]	2013	Juvenile hormone binding protein in insects	General function prediction only	TCII-Y	X	NS	NS	Up	TCI/FE
28	Buarque [39]	2013	multifunctional chaperone	General function prediction only	TCII-Y	X	NS	NS	Up	TCI/FE
28	Buarque [39]	2013	NADH dehydrogenase subunit 6	General function prediction only	TCII-Y	X	NS	NS	Up	TCI/FE
28	Buarque [39]	2013	NADH dehydrogenase subunits 2 5	Energy metabolism	TCII-Y	X	NS	NS	Up	TCI/FE
28	Buarque [39]	2013	nitrophorin 1A precursor	Replication, recombination and repair	TCII-Y	X	NS	NS	Up	TCI/FE
28	Buarque [39]	2013	NMDA receptor-regulated gene protein 2	Signal transduction	FE	X	NS	NS	Up	FE/TCI
28	Buarque [39]	2013	Nuclear protein contains WD40 repeats	General function prediction only	FE	X	NS	NS	Up	FE/TCI
28	Buarque [39]	2013	Nuclear protein contains WD40 repeats	General function prediction only	TCII-Y	X	NS	NS	Up	TCI/FE
28	Buarque [39]	2013	PRK12678 transcription termination factor Rho; Provisional	Transcription machinery	FE	X	NS	NS	Up	FE/TCI
28	Buarque [39]	2013	rhodnius biogenic aminebinding-like protein	Unknown, conserved	TCII-Y	X	NS	NS	Up	TCI/FE
28	Buarque [39]	2013	Ribosomal protein L27 CG4759-PA Tribolium castaneum	General function prediction only	TCII-Y	X	NS	NS	Up	TCI/FE
28	Buarque [39]	2013	salivary secreted protein	Cytoskeletal	FE	X	NS	NS	Up	FE/TCI
28	Buarque [39]	2013	salivary secreted protein	Cytoskeletal	FE	X	NS	NS	Up	FE/TCI
28	Buarque [39]	2013	salivary secreted protein	Cytoskeleton	TCII-Y	X	NS	NS	Up	TCI/FE
28	Buarque [39]	2013	Selenoprotein S	General function prediction only	TCII-Y	X	NS	NS	Up	TCI/FE
28	Buarque [39]	2013	Serpentine type 7TM GPCR chemoreceptor Srz	Signal transduction	FE	X	NS	NS	Up	FE/TCI
28	Buarque [39]	2013	Thioredoxin reductase	Posttranslational modification, protein turnover, chaperones	FE	X	NS	NS	Up	FE/TCI
28	Buarque [39]	2013	Ubiquitin/40S ribosomal protein S27a fusion	Translation, ribosomal structure and biogenesis	FE	X	NS	NS	Up	FE/TCI
29	Staniscuaski [41]	2013	Aquaporin 1 variant A (RhoprAQP1)	Carbohydrate transport and metabolism	FE	X	X	X	Up	FE/ST
29	Staniscuaski [41]	2013	Aquaporin 1 variant A (RhoprAQP1)	Carbohydrate transport and metabolism	FE	X	X	X	Up	AMG/PMG-RE
29	Staniscuaski [41]	2013	MIP variant A (RhoprMIP-A)	Carbohydrate transport and metabolism	FE	X	X	X	Down	FE/ST
29	Staniscuaski [41]	2013	MIP variant A (RhoprMIP-A)	Carbohydrate transport and metabolism	FE	X	X	X	Down	AMG/PMG-RE
30	Sterkel [44]	2012	Orcokinin B RhoprOKB (Orcokinin B )	Posttranslational modification, protein turnover, chaperones	NS	X	ND	ND	Up	AMG/PMG-RE (ND in IMP and RE)
31	Balczun [47]	2012	Cathepsin D (TiCatD)	Peptidase	FE	NS	X	NS	Up	FE/ST
31	Balczun [47]	2012	Cathepsin D 1 TiCatD	Peptidase	FE	X	X	ND	Up	PMG/AMG, RE (ND)
31	Balczun [47]	2012	Cathepsin D 2 (TiCatD2)	Peptidase	FE	NS	X	NS	WoCh	FE/ST
31	Balczun [47]	2012	Cathepsin D 2 TiCatD2	Peptidase	FE	X	X	ND	Up	PMG/AMG, RE (ND)
32	Paim [50]	2012	60S ribosomal protein	Translation, ribosomal structure and biogenesis	TCVI-CL	X	NS	NS	WoCh	TCI/FE-ST
32	Paim [50]	2012	a-tubulin	Cytoskeleton	TCVI-CL	X	NS	NS	WoCh	TCI/FE-ST
32	Paim [50]	2012	B-actin	Cytoskeleton	TCVI-CL	X	NS	NS	WoCh	TCI/FE-ST
32	Paim [50]	2012	Glyceralde hyde-3- phosphate dehydrogenase	Energy production and conversion	TCVI-CL	X	NS	NS	WoCh	TCI/FE-ST
33	Paluzzi [53]	2012	pyrokinin-1 recceptor RhoprPK1-RA (pyrokinin-1 receptor)	Posttranslational modification, protein turnover, chaperones	NS	X	X	X	Down	PMG/AMG-RE
33	Paluzzi [53]	2012	pyrokinin-1 receptor RhoprPK1-RB (pyrokinin-1 receptor)	Posttranslational modification, protein turnover, chaperones	NS	X	X	X	Up	RE/AMG-PMG
33	Paluzzi [53]	2012	pyrokinin-1 receptor RhoprPK1-RC (pyrokinin-1 receptor)	Posttranslational modification, protein turnover, chaperones	NS	X	X	X	ND	AMG-PMG-RE
34	Waniek [56]	2012	Cathepsin L - 1 (tbcatL-1)	Peptidase	FE	X	X	NS	Up	AMG/PMG
34	Waniek [56]	2012	Cathepsin L - 1 (tbcatL-1)	Peptidase	FE	X	X	NS	WoCh	ST/FE
34	Waniek [56]	2012	Cathepsin L - 2 (tbcatL-2)	Peptidase	FE	X	X	NS	Up	AMG/PMG
34	Waniek [56]	2012	Cathepsin L - 2 (tbcatL-2)	Peptidase	FE	X	X	NS	WoCh	ST/FE
35	Buarque [59]	2011	Tigutcystatin	Function unknown	TCII-Y	X	NS	NS	Up	TCI/FE (only in AMG)
35	Buarque [59]	2011	Tigutcystatin	Function unknown	FE	X	X	NS	WoCh	AMG/PMG
36	Waniek [61]	2011	Defensin 1	antimicrobial peptide	TCII-TBRA	X	X	NS	Up	TCI/FE (only PMG)
36	Waniek [61]	2011	Defensin 1	antimicrobial peptide	FE	X	X	NS	Up	AMG/PMG
38	Meiser [66]	2010	Kazal-type inhibitor (PmStKaz) Panstrongylus megistus	General function prediction only	ST	X	ND	NS	Up	AMG (ND in PMG)
40	Alves-Bezerra [21]	2010	acyl-CoA-binding protein (RpACBP-1)	Lipid transport and metabolism	FE	X	X	NS	Up	PMG/AMG
40	Alves-Bezerra [21]	2010	acyl-CoA-binding protein (RpACBP-1)	Lipid transport and metabolism	FE	X	X	NS	Up	FE/ST
41	Mury [23]	2009	Alpha-glucosidase	Carbohydrate transport and metabolism	FE	NS	X	NS	Up	FE/ST
42	Waniek [26]	2009	Defensin 3	antimicrobial peptide	FE	ND	X	NS	Up	PMG/AMG (ND in AMG)
42	Waniek [26]	2009	Defensin 3	antimicrobial peptide	FE	ND	X	NS	Up	FE/ST (only PMG)
42	Waniek [26]	2009	Defensin 4	antimicrobial peptide	ST	X	X	NS	Up	AMG/PMG
42	Waniek [26]	2009	Defensin 4	antimicrobial peptide	FE	X	X	NS	Up	FE/ST (ND in ST)
43	Balczun [29]	2008	lysozyme 2	defense response to other organism	FE	NS	X	NS	NC	PMG
44	Ursic-Bedoya [32]	2008	lysozyme A, RpLys-A	defense response to other organism	TC?-HA	Pool	Pool	Pool	Up	TCI/FE
44	Ursic-Bedoya [32]	2008	lysozyme B, RpLys-B	defense response to other organism	TC?-HA	Pool	Pool	Pool	Up	TCI/FE
45	Ursic-Bedoya [35]	2007	Alpha actinin	Cytoskeleton	FE	Pool	Pool	Pool	NC	AMG-PMG-RE pool
45	Ursic-Bedoya [35]	2007	Aminopeptidase	Peptidase	FE	Pool	Pool	Pool	NC	AMG-PMG-RE pool
45	Ursic-Bedoya [35]	2007	ATP synthase b subunit	Metabolism	FE	Pool	Pool	Pool	NC	AMG-PMG-RE pool
45	Ursic-Bedoya [35]	2007	ATPase subunit 6	Metabolism	FE	Pool	Pool	Pool	NC	AMG-PMG-RE pool
45	Ursic-Bedoya [35]	2007	Cathepsin B	Peptidase	FE	Pool	Pool	Pool	NC	AMG-PMG-RE pool
45	Ursic-Bedoya [35]	2007	Chaperonin	Stress responce	FE	Pool	Pool	Pool	NC	AMG-PMG-RE pool
45	Ursic-Bedoya [35]	2007	CSP	Receptor	FE	Pool	Pool	Pool	NC	AMG-PMG-RE pool
45	Ursic-Bedoya [35]	2007	Cytochrome oxydase 1	Mitochondrial	FE	Pool	Pool	Pool	NC	AMG-PMG-RE pool
45	Ursic-Bedoya [35]	2007	Cytochrome P450	Peptidase	FE	Pool	Pool	Pool	NC	AMG-PMG-RE pool
45	Ursic-Bedoya [35]	2007	Defensin B	antimicrobial peptide	FE	Pool	Pool	Pool	NC	AMG-PMG-RE pool
45	Ursic-Bedoya [35]	2007	Dipetalogastina	Peptidase inhibitor	FE	Pool	Pool	Pool	NC	AMG-PMG-RE pool
45	Ursic-Bedoya [35]	2007	Formin like protein	Cytoskeleton	FE	Pool	Pool	Pool	NC	AMG-PMG-RE pool
45	Ursic-Bedoya [35]	2007	GASZ	Signalling	FE	Pool	Pool	Pool	NC	AMG-PMG-RE pool
45	Ursic-Bedoya [35]	2007	Growth hormone inducible transmembrane protein	Receptor	FE	Pool	Pool	Pool	NC	AMG-PMG-RE pool
45	Ursic-Bedoya [35]	2007	HSP70	Posttranslational modification, protein turnover, chaperones	FE	Pool	Pool	Pool	NC	AMG-PMG-RE pool
45	Ursic-Bedoya [35]	2007	Kinesin like	Cytoskeleton	FE	Pool	Pool	Pool	NC	AMG-PMG-RE pool
45	Ursic-Bedoya [35]	2007	Leucine aminopeptidase	Peptidase	FE	Pool	Pool	Pool	NC	AMG-PMG-RE pool
45	Ursic-Bedoya [35]	2007	Leucine aminopeptidase	Peptidase	FE	Pool	Pool	Pool	NC	AMG-PMG-RE pool
45	Ursic-Bedoya [35]	2007	Lysozyme	defense response to other organism	FE	Pool	Pool	Pool	NC	AMG-PMG-RE pool
45	Ursic-Bedoya [35]	2007	Maltase precursor	Metabolism	FE	Pool	Pool	Pool	NC	AMG-PMG-RE pool
45	Ursic-Bedoya [35]	2007	Membrane associated ring finger	Receptor	FE	Pool	Pool	Pool	NC	AMG-PMG-RE pool
45	Ursic-Bedoya [35]	2007	Mitochondrial peptidase	Peptidase	FE	Pool	Pool	Pool	NC	AMG-PMG-RE pool
45	Ursic-Bedoya [35]	2007	Mitocondrial thioredoxin	Peptidase	FE	Pool	Pool	Pool	NC	AMG-PMG-RE pool
45	Ursic-Bedoya [35]	2007	Mucin subunit	Receptor	FE	Pool	Pool	Pool	NC	AMG-PMG-RE pool
45	Ursic-Bedoya [35]	2007	NADH dehydrogenase	Ribosomal	FE	Pool	Pool	Pool	NC	AMG-PMG-RE pool
45	Ursic-Bedoya [35]	2007	Nin one	Stress responce	FE	Pool	Pool	Pool	NC	AMG-PMG-RE pool
45	Ursic-Bedoya [35]	2007	Nitrophorin 3	Defense	FE	Pool	Pool	Pool	NC	AMG-PMG-RE pool
45	Ursic-Bedoya [35]	2007	Phosphomannose isomerase	Metabolism	FE	Pool	Pool	Pool	NC	AMG-PMG-RE pool
45	Ursic-Bedoya [35]	2007	Poly A binding protein	Metabolism	FE	Pool	Pool	Pool	NC	AMG-PMG-RE pool
45	Ursic-Bedoya [35]	2007	Polyamine ixidase	Metabolism	FE	Pool	Pool	Pool	NC	AMG-PMG-RE pool
45	Ursic-Bedoya [35]	2007	Polyamine oxidase	Metabolism	FE	Pool	Pool	Pool	NC	AMG-PMG-RE pool
45	Ursic-Bedoya [35]	2007	PRKA1	RNA binding	FE	Pool	Pool	Pool	NC	AMG-PMG-RE pool
45	Ursic-Bedoya [35]	2007	Ribosomal protein L26	Ribosomal	FE	Pool	Pool	Pool	NC	AMG-PMG-RE pool
45	Ursic-Bedoya [35]	2007	S24 ribosomal protein	Ribosomal	FE	Pool	Pool	Pool	NC	AMG-PMG-RE pool
45	Ursic-Bedoya [35]	2007	Sugar transporters	Metabolism	FE	Pool	Pool	Pool	NC	AMG-PMG-RE pool
45	Ursic-Bedoya [35]	2007	Thrombin inhibitor	Peptidase inhibitor	FE	Pool	Pool	Pool	NC	AMG-PMG-RE pool
45	Ursic-Bedoya [35]	2007	Transferrin	Defense	FE	Pool	Pool	Pool	NC	AMG-PMG-RE pool
45	Ursic-Bedoya [35]	2007	Transferrin	Defense	FE	Pool	Pool	Pool	NC	AMG-PMG-RE pool
45	Ursic-Bedoya [35]	2007	UNR	Stress responce	FE	Pool	Pool	Pool	NC	AMG-PMG-RE pool
45	Ursic-Bedoya [35]	2007	UNR	Transcriptional control	FE	Pool	Pool	Pool	NC	AMG-PMG-RE pool
45	Ursic-Bedoya [35]	2007	Veph-A	Receptor	FE	Pool	Pool	Pool	NC	AMG-PMG-RE pool
45	Ursic-Bedoya [35]	2007	WW domain binding protein 3	Cytoskeleton	FE	Pool	Pool	Pool	NC	AMG-PMG-RE pool
45	Ursic-Bedoya [35]	2007	Zinc finger containing protein	Transcriptional control	FE	Pool	Pool	Pool	NC	AMG-PMG-RE pool
47	Araujo [40]	2007	Thrombin inhibitor Brasiliensin	General function prediction only	ST	X	NS	NS	NC	PMG
48	Whitten [42]	2007	NO synthase (NOS)	Secondary metabolites biosynthesis, transport and catabolism	FE	X	X	X	Up	FE/ST
48	Whitten [42]	2007	NO synthase (NOS)	Secondary metabolites biosynthesis, transport and catabolism	FE	X	X	X	WoCh	RE/AMG-PMG
48	Whitten [42]	2007	NO synthase (NOS)	Secondary metabolites biosynthesis, transport and catabolism	TCI-Chile	X	X	X	Up	TCI/FE
49	Lovato [45]	2006	Infestin 1R(Kazal-type serine proteinase inhibitor)	General function prediction only	NS	X	NS	NS	NC	AMG
52	Kollien [71]	2003	Lysosyme	defense response to other organism	FE	X	X	NS	Up	AMG/PMG
52	Kollien [71]	2003	Lysosyme	defense response to other organism	FE	X	X	NS	Up	FE/ST (ND in ST PMG)
54	Kollien [54]	2002	2-Oxoglutarate dehydrogenas P51056	Energy production and conversion	NS	Pool	Pool	Pool	NC	AMG-PMG-RE pool
54	Kollien [54]	2002	CAD protein P27708	nucleobase-containing small molecule metabolic process- uniprot	NS	Pool	Pool	Pool	NC	AMG-PMG-RE pool
54	Kollien [54]	2002	Epidermal growth factor receptor kinase substrate Q12929	Signal transduction mechanisms	NS	Pool	Pool	Pool	NC	AMG-PMG-RE pool
54	Kollien [54]	2002	Golgin-95 Q08379	cytoskeleton organization - Uniprot	NS	Pool	Pool	Pool	NC	AMG-PMG-RE pool
54	Kollien [54]	2002	Heat-shock-related 70-kDa protein P54652	Posttranslational modification, protein turnover, chaperones	ST	Pool	Pool	Pool	NC	AMG-PMG-RE pool
54	Kollien [54]	2002	Hemidesmosomal plaque protein Q03001	cytoskeleton organization - Uniprot	NS	Pool	Pool	Pool	NC	AMG-PMG-RE pool
54	Kollien [54]	2002	Mitochondrial respiratory chain P40341	Energy production and conversion	NS	Pool	Pool	Pool	NC	AMG-PMG-RE pool
54	Kollien [54]	2002	NADH-ubiquinoneoxoreductase	Energy production and conversion	NS	Pool	Pool	Pool	NC	AMG-PMG-RE pool
54	Kollien [54]	2002	NADH-ubiquinoneoxoreductase	Energy production and conversion	NS	Pool	Pool	Pool	NC	AMG-PMG-RE pool
54	Kollien [54]	2002	Puromycin-sensitive aminopeptidase P55786	Amino acid transport and metabolism, Posttranslational modification, protein turnover, chaperones	NS	Pool	Pool	Pool	NC	AMG-PMG-RE pool
54	Kollien [54]	2002	Putative mitochondrial carrier protein P53320	Energy production and conversion	NS	Pool	Pool	Pool	NC	AMG-PMG-RE pool
54	Kollien [54]	2002	Reverse transcriptase P21328	Replication, recombination and repair, Chromatin structure and dynamics	NS	Pool	Pool	Pool	NC	AMG-PMG-RE pool
54	Kollien [54]	2002	Selenophosphate synthetase 1 P49903	Signal transduction mechanisms	NS	Pool	Pool	Pool	NC	AMG-PMG-RE pool
54	Kollien [54]	2002	Vigelin (HDL-binding protein) Q00341	Lipid transport and metabolism	NS	Pool	Pool	Pool	NC	AMG-PMG-RE pool
55	Lopez-Ordoñez [62]	2001	Cathepsin L RpCat	Peptidase	FE	ND	Pool	Pool	Up	(PMG-RE pool)/AMG, (ND en AMG)
