# Supplementary material for: Expression of Proteins, Glycoproteins, and Transcripts in the Guts of Fasting, Fed, and Trypanosoma cruzi-Infected Triatomines: A Systematic Review
Source: Pathogens. 2023 Sep 2;12(9):1124. doi: 10.3390/pathogens12091124 (PMC10534304; doi:10.3390/pathogens12091124)
Supplement: Supplementary file 1 [file pathogens-12-01124-s001.zip › Supplementary Table S5 Proteins in text.xlsx]

## Sheet: Table S5 Proteins in text 
Meaning of the abbreviations					AMG = anterior midgut PMG = iPosterior midgut RE = rectum ND = Not detected in the intestine region NS = Region not used in the study X = Present in the intestine region						FE = Fed NS = Not specified ST =Starved	FE/ST = greater in fed than in unfed TCI/FE = higher in infected with T. cruzi than in fed AMG/PMG = greater in anterior midgut than in posterior midgut PMG/AMG = greater in posterior midgut than in anterior midgut NC= not compared AMG - PMG = without difference among the anterior and posterior midgut AMG = present in the anterior midgut PMG = present in the posterior midgut RE= present in rectum…	UP = expression level up Down = expression level down NC = no comparison is made
ID	Author	Publication Year	Identifier name of protein granted by author	Protein ID	AMG	PMG	RE	Pool	described by first time, without antecedents in databases	Clasification given by the author	Feeding status	Change condition	Expression level
3	Ouali [7]	2021	R4G400	Tyrosine aminotransferase (TAT) (EC 2.6.1.5)	X	ND	NS			Amino acids metabolism	FE	FE/ST	Up
3	Ouali [7]	2021	T1HFR5	TGc domain-containing protein (Fragment)	X	ND	NS			Amino acids metabolism	FE	FE/ST	Up
3	Ouali	2021	R4FM92	D-3-phosphoglycerate dehydrogenase (EC 1.1.1.95)	ND	X	NS			Amino acids metabolism	FE	FE/ST	Up
3	Ouali [7]	2021	T1HFS7	TGc domain-containing protein (Fragment)	X	ND	NS			Amino acids metabolism	FE	FE/ST	Up
3	Ouali [7]	2021	T1HIQ9	Pyrroline-5-carboxylate reductase (EC 1.5.1.2) (Fragment)	X	ND	NS			Amino acids metabolism	FE	FE/ST	Up
3	Ouali [7]	2021	T1HVD2	Lysine ketoglutarate reductase	X	ND	NS			Amino acids metabolism	FE	FE/ST	Up
3	Ouali [7]	2021	Q8T5U0	Heme-binding protein (Odorant binding protein 11)	X	ND	NS			Detoxification and antioxydants	FE	FE/ST	Up
3	Ouali [7]	2021	R4G4V3	Dihydrolipoyl dehydrogenase (EC 1.8.1.4)	X	ND	NS			Detoxification and antioxydants	FE	FE/ST	Up
3	Ouali [7]	2021	T1HF19	Electron transfer flavoprotein-ubiquinone	X	ND	NS			Detoxification and antioxydants	FE	FE/ST	Up
3	Ouali [7]	2021	T1HNV5	NADPH-cytochrome P450 reductase	X	ND	NS			Detoxification and antioxydants	FE	FE/ST	Down
15	Gandara [55]	2016		Catalase	X	X	NS			Antioxidant enzyme	FE	ST/FE, PMG/AMG	Up
3	Ouali [7]	2021	T1I2X5	Glutaredoxin	X	ND	NS			Detoxification and antioxydants	FE	FE/ST	Down
3	Ouali [7]	2021	R4G324	Succinate--CoA ligase [ADP/GDP-forming] subunit alpha, mitochondrial (EC 6.2.1.4) (EC 6.2.1.5) (Succinyl-CoA synthetase subunit alpha) (SCS-alpha)	X	ND	NS			Energy production/ Cellular metabolism	FE	FE/ST	Up
3	Ouali [7]	2021	A9LN32	Lysozyme (Putative lysozyme)	X	ND	NS			Immune	FE	FE/ST	Up
3	Ouali [7]	2021	T1HU92	ML domain-containing protein (Fragment)	X	ND	NS			Immune	FE	FE/ST	Up
3	Ouali [7]	2021	T1IGM2	Uncharacterized protein (Fragment)	X	ND	NS			Immune	FE	FE/ST	Up
3	Ouali [7]	2021	R4G3A3	Putative apolipoprotein d/lipocalin	X	ND	NS			Lipocalins	FE	FE/ST	Up
3	Ouali [7]	2021	R4G3G5	Putative nitrophorin	X	ND	NS			Lipocalins	FE	FE/ST	Up
3	Ouali [7]	2021	T1H7Q9	triabin-like lipocalin 4a precursor	X	ND	NS			Lipocalins	FE	FE/ST	Up
3	Ouali [7]	2021	T1H9A1	Putative triabin-like lipocalin	X	ND	NS			Lipocalins	FE	FE/ST	Up
3	Ouali [7]	2021	T1HDK5	Lipophorin (Fragment)	X	ND	NS			Lipocalins	FE	FE/ST	Up
3	Ouali [7]	2021	Q06684	Thrombin inhibitor rhodniin	X	ND	NS			Protease Inhibitors	FE	FE/ST	Up
8	Ouali [36]	2020	T1I882	Peptidase A1 domain-containing protein	X	X	NS		X	Aspartyl protease (cathepsin D)	FE	AMG-PMG	NC
8	Ouali [36]	2020	T1I913	Peptidase A1 domain-containing protein	X	X	NS			Aspartyl protease (cathepsin D)	FE	AMG-PMG	NC
8	Ouali [36]	2020	T1IAU3	Ubiquitin-like domain-containing protein	X	X	NS		X	Aspartyl protease (cathepsin D)	FE	AMG-PMG	NC
3	Ouali [7]	2021	R4G7P1	Putative kazal-type serine protease inhibitor	X	ND	NS			Protease Inhibitors	FE	FE/ST	Up
3	Ouali [7]	2021	T1IGD5	Uncharacterized protein	X	ND	NS			Protease Inhibitors	FE	FE/ST	Up
3	Ouali [7]	2021	R4FP52	Putative aspartyl protease	X	ND	NS			Proteases	FE	FE/ST	Up
41	Mury [23]	2009		Alpha-Glucosidase	X	X	NS	X		Biochemical marker from Hemipteran perimicrovillar membranes	FE	AMG-PMG	NC
34	Waniek [56]	2012		Cathepsin L	X	X	NS			Cysteine proteinase	FE	AMG-PMG	NC
8	Ouali	2020	R4FM70	Putative cathepsine l-like cysteine protease	ND	X	NS			Cysteinyl proteasas	FE	IMP	NC
8	Ouali	2020	R4FQ86	Putative cathepsin l-like cysteine proteinase	ND	X	NS			Cysteinyl proteasas	FE	IMP	NC
8	Ouali	2020	T1H868	Uncharacterized protein	ND	X	NS			Cysteinyl proteasas	FE	IMP	NC
3	Ouali [7]	2021	R4G5J4	Putative aspartyl protease	X	ND	NS			Proteases	FE	FE/ST	Up
3	Ouali [7]	2021	R4G841	Putative serine carboxypeptidase	X	ND	NS			Proteases	FE	FE/ST	Up
3	Ouali [7]	2021	T1HJE8	Peptidase A1 domain-containing protein (Fragment)	X	ND	NS			Proteases	FE	FE/ST	Up
3	Ouali [7]	2021	T1HRH4	Peptidase_M3 domain-containing protein (Fragment)	X	ND	NS			Proteases	FE	FE/ST	Up
3	Ouali [7]	2021	T1HY69	Peptidase A1 domain-containing protein (Fragment)	X	ND	NS			Proteases	FE	FE/ST	Up
3	Ouali	2021	R4FLL8	Putative sulfotransferase	ND	X	NS			Detoxification and antioxydants	FE	FE/ST	Up
3	Ouali	2021	R4FLW6	Putative multicopper oxidase	ND	X	NS			Detoxification and antioxydants	FE	FE/ST	Up
3	Ouali	2021	R4G3S8	Glutathione S-transferase, sigma class (GSTs4)	ND	X	NS			Detoxification and antioxydants	FE	FE/ST	Down
3	Ouali	2021	R4G4V3	Dihydrolipoyl dehydrogenase (EC 1.8.1.4)	ND	X	NS			Detoxification and antioxydants	FE	FE/ST	Down
3	Ouali	2021	T1HE55	Multicopper oxidase	ND	X	NS			Detoxification and antioxydants	FE	FE/ST	Up
8	Ouali [36]	2020	T1HV37	Catalase domain-containing protein	X	X	NS		X	Detoxification Catalases	FE	AMG-PMG	NC
8	Ouali [36]	2020	T1I0W4	Catalase domain-containing protein (Fragment)	X	X	NS		X	Detoxification Catalases	FE	AMG-PMG	NC
8	Ouali	2020	R4G3X7	Cytochrome P450 (CYP6A) (Putative cytochrome)	ND	X	NS			Detoxification CYP-450	FE	IMP	NC
8	Ouali	2020	T1HUZ5	Cytochrome P450 (CYP6H)	ND	X	NS			Detoxification CYP-450	FE	IMP	NC
3	Ouali [7]	2021	T1I865	Peptidase A1 domain-containing protein (Fragment)	X	ND	NS			Proteases	FE	FE/ST	Up
3	Ouali [7]	2021	T1I882	Peptidase A1 domain-containing protein	X	ND	NS			Proteases	FE	FE/ST	Up
3	Ouali [7]	2021	T1I913	Peptidase A1 domain-containing protein	X	ND	NS			Proteases	FE	FE/ST	Down
8	Ouali [36]	2020	Q8T5U0	Heme-binding protein (Odorant binding protein 11) (Putative heme-binding protein)	X	X	NS			Detoxification Others	FE	AMG-PMG	NC
8	Ouali [36]	2020	R4FJZ0	Superoxide dismutase (EC 1.15.1.1)	X	X	NS			Detoxification Superoxide dismutase	FE	AMG-PMG	NC
8	Ouali [36]	2020	T1HRT6	Superoxide dismutase [Cu-Zn] (EC 1.15.1.1)	X	X	NS			Detoxification Superoxide dismutase	FE	AMG-PMG	NC
50	Borges	2006	SIN NÚMERO	Cathepsin D	ND	X	ND			Endopeptidase	TCI-Dm28c	TCI/ST/FE	Up
3	Ouali [7]	2021	T1IFK7	Peptidase A1 domain-containing protein	X	ND	NS			Proteases	FE	FE/ST	Up
3	Ouali [7]	2021	T1I998	Eukaryotic translation initiation factor 3 subunit C (eIF3c) (Eukaryotic translation initiation factor 3 subunit 8)	X	ND	NS			Translation	FE	FE/ST	Up
3	Ouali [7]	2021	B8LJ43	Transferrin	X	ND	NS			Transport	FE	FE/ST	Up
8	Ouali [36]	2020	T1HJV8	Peptidase A1 domain-containing protein (Fragment)	X	ND	NS			Aspartyl protease (cathepsin D)	FE	AMG	NC
7	Gumiel [33]	2020		hsp70	X	X	X	X		HSP	FE	NC	NC
17	Paim [60]	2016		HSP 70	X	X	NS			HSP	FE	AMG, PMG	NC
8	Ouali [36]	2020	R4FMH8	Putative hsp90 protein	X	X	NS			HSP	FE	AMG-PMG	NC
8	Ouali [36]	2020	R4FQG8	Putative hsp70 protein	X	X	NS			HSP	FE	AMG-PMG	NC
8	Ouali [36]	2020	R4G851	Putative hsp90 co-chaperone p23	X	X	NS			HSP	FE	AMG-PMG	NC
8	Ouali [36]	2020	T1HJT8	Putative hsp70 family member (Fragment)	X	X	NS			HSP	FE	AMG-PMG	NC
8	Ouali [36]	2020	T1HKE2	SHSP domain-containing protein	X	X	NS		X	HSP	FE	AMG-PMG	NC
8	Ouali [36]	2020	T1HTK4	Uncharacterized protein	X	X	NS			HSP	FE	AMG-PMG	NC
8	Ouali [36]	2020	T1HWW7	SHSP domain-containing protein	X	X	NS		X	HSP	FE	AMG-PMG	NC
8	Ouali [36]	2020	T1I0D9	Uncharacterized protein	X	X	NS		X	HSP	FE	AMG-PMG	NC
8	Ouali [36]	2020	T1IAB6	Uncharacterized protein	X	X	NS		X	HSP	FE	AMG-PMG	NC
8	Ouali [36]	2020	T1IAR5	Uncharacterized protein (Fragment)	X	X	NS		X	HSP	FE	AMG-PMG	NC
8	Ouali [36]	2020	T1IEM8	Peptidase A1 domain-containing protein (Fragment)	X	ND	NS			Aspartyl protease (cathepsin D)	FE	AMG	NC
8	Ouali [36]	2020	T1IFK7	Peptidase A1 domain-containing protein	X	ND	NS			Aspartyl protease (cathepsin D)	FE	AMG	NC
8	Ouali [36]	2020	T1I4Z9	Cytochrome P450 (CYP6X)	X	ND	NS			Detoxification CYP-450	FE	AMG	NC
7	Ouali [36]	2020	EC:3.1.1.4	phospholipase A2	X	X	X	X		Hydrolases	FE	NC	NC
7	Ouali [36]	2020	EC:3.4.19.12	ubiquitinyl hydrolase 1	X	X	X	X		Hydrolases	FE	NC	NC
7	Ouali [36]	2020	EC:3.4.22.15	cathepsin L	X	X	X	X		Hydrolases	FE	NC	NC
7	Ouali [36]	2020	EC:3.4.23.5	cathepsin D	X	X	X	X		Hydrolases	FE	NC	NC
8	Ouali [36]	2020	R4FLS6	Putative heat shock 70kda protein 1-like isoform 2	X	ND	NS		X	HSP	FE	AMG	NC
8	Ouali [36]	2020	R4G8T8	Putative heat shock protein 90	X	ND	NS			HSP	FE	AMG	NC
8	Ouali [36]	2020	R4G7P1	Putative kazal-type serine protease inhibitor	X	ND	NS			Protease inhibitors	FE	AMG	NC
11	González-Rete [43]	2019		Phenoloxidase	X	X	X			Immune response (enzymes)	TCI-CHIL-MOR	AMG/PMG-RE, TCI-CHIL/MOR-FE	Up
11	González-Rete [43]	2019		Prophenoloxidase	X	X	X			Immune response (enzymes)	TCI-CHIL-MOR	AMG/PMG-RE, TCI-CHIL/MOR-FE	Up
8	Ouali [36]	2020	T1IGD5	Uncharacterized protein	X	ND	NS			Protease inhibitors	FE	AMG	NC
8	Ouali [36]	2020	T1HUX6	Uncharacterized protein	X	ND	NS		X	Serine protease inhibitors	FE	AMG	NC
7	Gumiel [33]	2020		AMP defensine	X	X	X	X		Innate Immune System	FE	NC	NC
7	Gumiel [33]	2020		annexin	X	X	X	X		Innate Immune System	FE	NC	NC
7	Gumiel [33]	2020	EC:5.3.1.1	triose-phosphate isomerase	X	X	X	X		Isomerases	FE	NC	NC
7	Gumiel [33]	2020	EC:5.3.4.1	protein disulfide-isomerase	X	X	X	X		Isomerases	FE	NC	NC
7	Gumiel [33]	2020	EC:5.4.2.11	phosphoglycerate mutase	X	X	X	X		Isomerases	FE	NC	NC
12	Favila-Ruiz [46]	2018		Phenoloxidase	X	NS	NS			Immune response (enzymes)	TCI-MOR	TCI/FE	Up
12	Favila-Ruiz [46]	2018		Prophenoloxidase	X	NS	NS			Immune response (enzymes)	TCI-MOR	TCI/FE	Up
15	Gandara [55]	2016		Citrate synthase	X	ND	NS			Mitochondrial enzyme	FE	ST/FE	Up
17	Paim [60]	2016		HSC 70	X	NS	NS			HSP	FE	AMG	NC
19	Villalobos-Sambucaro [65]	2016		Allatostatin C receptor-RpAST-Cr	X	NS	NS			Muscle contraction receptor	FE	AMG	NC
21	Vieira [20]	2015	gi|156543010	tyrosine aminotransferase isoform X1 [Nasonia vitripennis]	X	NS	NS			Amino acids degradation	NS	AMG	NC
21	Vieira [20]	2015	gi|91083103	PREDICTED: aspartate aminotransferase, cytoplasmic [Tribolium castaneum]	X	NS	NS			Amino acids degradation	NS	AMG	NC
21	Vieira [20]	2015	gi|115392217	brasiliensin precursor [Triatoma brasiliensis]	X	NS	NS			Anticoagulant proteins	NS	AMG	NC
21	Vieira [20]	2015	gi|157133196	AAEL012666-PA [Aedes aegypti]	X	NS	NS			Anticoagulant proteins	NS	AMG	NC
21	Vieira [20]	2015	gi|149898934	superoxide dismutase [Triatoma infestans]	X	NS	NS			Antioxidant enzymes	NS	AMG	NC
3	Ouali	2021	T1HDI2	salivary platelet aggregation inhibitor 1	ND	X	NS			Lipocalins	FE	FE/ST	Up
7	Gumiel [33]	2020	EC:4.1.2.13	fructose-bisphosphate aldolase	X	X	X	X		Lyases	FE	NC	NC
7	Gumiel [33]	2020	EC:4.2.1.11	phosphopyruvate hydratase	X	X	X	X		Lyases	FE	NC	NC
21	Vieira [20]	2015	gi|158302069	AGAP001425-PA [Anopheles gambiae str. PEST]	X	NS	NS			Antioxidant enzymes	NS	AMG	NC
21	Vieira [20]	2015	gi|242014048	Catalase, putative [Pediculus humanus corporis]	X	NS	NS			Antioxidant enzymes	NS	AMG	NC
51	Kwok	2005	SIN NÚMERO	Locustatachykinin I (LomTK I)	ND	ND	X			Neuromoduladores que activan la contracción muscular en recto	ST	RE/ IMA-IMP	Up
51	Kwok	2005	SIN NÚMERO	Locustatachykinin II ( LomTK II)	ND	ND	X			Neuromoduladores que activan la contracción muscular en recto	ST	RE/ IMA-IMP	Up
21	Vieira [20]	2015	gi|256483428	catalase [Daphnia magna]	X	NS	NS			Antioxidant enzymes	NS	AMG	NC
37	Sterkel	2011	SIN NÚMERO	Myosuppressin	ND	X	ND			Neuropeptide	FE	IMP	NC
7	Gumiel [33]	2020	EC:1.1.1.2	alcohol dehydrogenase (NADP+)	X	X	X	X		Oxidoreductases	FE	NC	NC
7	Gumiel [33]	2020	EC:1.11.1.15	peroxiredoxin	X	X	X	X		Oxidoreductases	FE	NC	NC
7	Gumiel [33]	2020	EC:1.11.1.6	catalase	X	X	X	X		Oxidoreductases	FE	NC	NC
7	Gumiel [33]	2020	EC:1.11.1.7	peroxidase	X	X	X	X		Oxidoreductases	FE	NC	NC
7	Gumiel [33]	2020	EC:1.11.1.9	glutathione peroxidase	X	X	X	X		Oxidoreductases	FE	NC	NC
7	Gumiel [33]	2020	EC:1.15.1.1	superoxide dismutase	X	X	X	X		Oxidoreductases	FE	NC	NC
7	Gumiel [33]	2020	EC:1.2.1.10	acetaldehyde dehydrogenase	X	X	X	X		Oxidoreductases	FE	NC	NC
7	Gumiel [33]	2020	EC:1.2.1.12	glyceraldehyde-3-phosphate dehydrogenase	X	X	X	X		Oxidoreductases	FE	NC	NC
7	Gumiel [33]	2020	EC:1.3.8.9	acyl-CoA dehydrogenase	X	X	X	X		Oxidoreductases	FE	NC	NC
7	Gumiel [33]	2020	EC:1.9.3.1	cytochrome C oxidase	X	X	X	X		Oxidoreductases	FE	NC	NC
21	Vieira [20]	2015	gi|66513595	SH3 domain-binding glutamic acid-rich protein homolog isoform X1 [Apis mellifera]	X	NS	NS			Antioxidant enzymes	NS	AMG	NC
21	Vieira [20]	2015	gi|156542034	peroxiredoxin 1 [Nasonia vitripennis]	X	NS	NS			Antioxidant enzymes (peroxiredoxins)	NS	AMG	NC
21	Vieira [20]	2015	gi|156548610	peroxiredoxin-6 [Nasonia vitripennis]	X	NS	NS			Antioxidant enzymes (peroxiredoxins)	NS	AMG	NC
21	Vieira [20]	2015	gi|193627310	PREDICTED: similar to SJCHGC01281 protein isoform 1 [Acyrthosiphon pisum]	X	NS	NS			Antioxidant enzymes (peroxiredoxins)	NS	AMG	NC
21	Vieira [20]	2015	gi|193700161	peroxiredoxin-5, mitochondrial [Acyrthosiphon pisum]	X	NS	NS			Antioxidant enzymes (peroxiredoxins)	NS	AMG	NC
21	Vieira [20]	2015	gi|242007539	Peroxiredoxin-6, putative [Pediculus humanus corporis]	X	NS	NS			Antioxidant enzymes (peroxiredoxins)	NS	AMG	NC
21	Vieira [20]	2015	gi|156542825	thioredoxin-like protein 1 [Nasonia vitripennis]	X	NS	NS			Antioxidant enzymes (thioredoxins)	NS	AMG	NC
21	Vieira [20]	2015	gi|193610498	uncharacterized protein ZK1073.1 isoform X2 [Acyrthosiphon pisum]	X	NS	NS			Detoxification of xenobiotics	NS	AMG	NC
21	Vieira [20]	2015	gi|289177006	glutathione S-transferase S3 [Nasonia vitripennis]	X	NS	NS			Detoxification of xenobiotics	NS	AMG	NC
21	Vieira [20]	2015	gi|193683491	myrosinase 1 [Acyrthosiphon pisum]	X	NS	NS			Glycoside hydrolases	NS	AMG	NC
21	Vieira [20]	2015	gi|58585144	alpha-amylase precursor [Apis mellifera]	X	NS	NS			Glycoside hydrolases	NS	AMG	NC
21	Vieira [20]	2015	gi|160221998	lysozyme-1 [Rhodnius prolixus]	X	NS	NS			Glycoside hydrolases(lysozyme)	NS	AMG	NC
21	Vieira [20]	2015	gi|157105561	pyruvate dehydrogenase E1 component subunit beta, mitochondrial [Aedes aegypti]	X	NS	NS			Lipid metabolism	NS	AMG	NC
21	Vieira [20]	2015	gi|158295326	AGAP006096-PA [Anopheles gambiae str. PEST]	X	NS	NS			Lipid metabolism	NS	AMG	NC
21	Vieira [20]	2015	gi|193652756	trifunctional enzyme subunit beta, mitochondrial [Acyrthosiphon pisum]	X	NS	NS			Lipid metabolism	NS	AMG	NC
21	Vieira [20]	2015	gi|242014046	Dihydrolipoyl dehydrogenase, putative [Pediculus humanus corporis]	X	NS	NS			Lipid metabolism	NS	AMG	NC
3	Ouali	2021	R4FM70	Putative cathepsine l-like cysteine protease	ND	X	NS			Proteases	FE	FE/ST	Up
3	Ouali	2021	T1I914	Peptidase A1 domain-containing protein	ND	X	NS			Proteases	FE	FE/ST	Up
21	Vieira [20]	2015	gi|91076012	PREDICTED: succinyl-CoA ligase subunit alpha, mitochondrial [Tribolium castaneum]	X	NS	NS			Lipid metabolism	NS	AMG	NC
21	Vieira [20]	2015	gi|297834816	hypothetical protein ARALYDRAFT_479420 [Arabidopsis lyrata subsp. lyrata]	X	NS	NS			Peritrophin	NS	AMG	NC
21	Vieira [20]	2015	gi|170063951	lysosomal aspartic protease [Culex quinquefasciatus]	X	NS	NS			Proteases	NS	AMG	NC
21	Vieira [20]	2015	gi|242013446	Lysosomal aspartic protease precursor, putative [Pediculus humanus corporis]	X	NS	NS			Proteases	NS	AMG	NC
3	Ouali [7]	2021	R4FMH8	Putative hsp90 protein	X	X	NS			Protein folding	FE	FE/ST	Up
3	Ouali [7]	2021	T1HJT8	HSP70 family member	X	X	NS			Protein folding	FE	FE/ST	Up
53	Sarkar [57]	2003		Allatostatin 1 (AST)	X	X	X			Regulador neurohormones/hormones on the hindgut	ST	PMG-RE/AMG	Up
49	Lovato	2006	SIN NÚMERO	Infestin 1R (INF1R)	NS	X	NS			Serin protease	NS	IMP	NC
21	Vieira [20]	2015	gi|301030231	cathepsin D [Triatoma infestans]	X	NS	NS			Proteases	NS	AMG	NC
8	Ouali [36]	2020	Q06684	Thrombin inhibitor rhodniin	X	X	NS		X	Serine protease inhibitors	FE	AMG-PMG	NC
8	Ouali [36]	2020	T1HGL4	Uncharacterized protein (Fragment)	X	X	NS		X	Serine protease inhibitors	FE	AMG-PMG	NC
7	Gumiel [33]	2020	EC:2.5.1.18	glutathione transferase	X	X	X	X		Transferases	FE	NC	NC
7	Gumiel [33]	2020	EC:2.7.2.3	phosphoglycerate kinase	X	X	X	X		Transferases	FE	NC	NC
7	Gumiel [33]	2020	EC:2.8.2.8	glucosamine N-sulfotransferase	X	X	X	X		Transferases	FE	NC	NC
21	Vieira [20]	2015	gi|91093044	PREDICTED: lysosomal aspartic protease [Tribolium castaneum]	X	NS	NS			Proteases	NS	AMG	NC
21	Vieira [20]	2015	gi|242011359	vacuolar ATP synthase subunit B, putative [Pediculus humanus corporis]	X	NS	NS			Transporter	NS	AMG	NC
21	Vieira [20]	2015	gi|291866	ATPase [Homo sapiens]	X	NS	NS			Transporter	NS	AMG	NC
25	Alves-Bezerra [31]	2014		UCP4	X	NS	NS			Uncoupling proteins	FE	FE/ST	Up
39	Riccillo [18]	2010		Alatotropin-like (AT)	X	NS	NS			Neuropeptide	FE	NC	NC
10	Gutiérrez‐Cabrera	2019	Información en hoja de Glicoproteínas
46	Alves	2007	Información en hoja de Glicoproteínas
				Total de proteínas exclusivas por sección mencionadas en texto	82	17	2
				Total de proteínas compartidas en IMA e IMP mencionadas en texto	25
				Total de proteínas compartidas en IMA, IMP y RE mencionadas en texto	3
				Total de proteínas exclusivas y compartidas por sección	110	45	5
				Total de proteínas en pool de IMA, IMP y RE				25
				Total de proteínas en pool de IMA e IMP				1
				Total de proteínas descritas por primera vez, sin antecedentes en base de datos					13
