# Supplementary material for: Expression of Proteins, Glycoproteins, and Transcripts in the Guts of Fasting, Fed, and Trypanosoma cruzi-Infected Triatomines: A Systematic Review
Source: Pathogens. 2023 Sep 2;12(9):1124. doi: 10.3390/pathogens12091124 (PMC10534304; doi:10.3390/pathogens12091124)
Supplement: Supplementary file 1 [file pathogens-12-01124-s001.zip › Supplementary Table S6 Glycoproteins.xlsx]

## Sheet: Table S6 Glycoproteins
			GUTIÉRREZ-CABRERA, 2019			AALVES, 2007
			Total protein detection with Coomassie Blue Stain in kDa			Total protein detection with Coomassie Blue Stain in kDa	Recognition by Western Blot between MMP proteins and T. cruzi epimastigotes surface proteins (kDa)
			STARVED (S)	FEED (F)	Perimicrovillar Membrane (PMM)	Perimicrovillar Membrane (PMM)
			12 bands from 150 to 15. 150, 130, 90, 57 y 40, 15. More abundant in starved 150, 130, and 40 kDa than in fed	15 bands from 190-20. 190,150, 130, 90, 80, 57, 40, 30, 25 and 20 intense	11 bands from 150 to 17. Similar to fed: 150, 130, 90, 70, 60, 50, 55, 40, 38 and 17 kDa, the predominant ones 90, 70, 50,40 kDa	From 97 to 13 kDa	8 bands from 47.7, 45.5, 44, 43, 40.5, 36, 31 and 13
	LECTINS/ ANTIBODIES	DETEC / BINDS TO	Molecular weight of bands detected with LECTIN BLOTS (kDa)			Molecular weight of bands detected with LECTIN BLOTS (kDa)
	Canavalia ensiformis (ConA) common name Jack bean lectin	Residues of α-D-manosa, α-D-glucosa. Bind to high-mannose-type N-linked glycans	13 glycoproteins between 170- 36 kDa 170, 90,65,60,55,40 and 36	19 bands between 170 - 17. 170, 90, 65, 60, 55, 40, 80, 54, 35, 34, 27, 24, 20, 18. No detection of 36 that were in the non-fed	It recognizes 11 bands from 90 to 27 kDa, 130, 90, 70, 65, 60, 55, 38, 27	45.5, 40.5, 31
	Galanthus nivalis lectin (GNA) common name Snowdrop lectin	Residues of α1,3-linked mannose and 1,6-linked mannose	7 glycoproteins between 130- 38. Detections with low affinity 130, 100, 90, 80, 38, 36 .	Intense recognition of more than 7 bands between 130 and 38, recognizes 130, 100, 90, 80 kDa with more affinity. No detection of 36 that if it was in non-fed.	10 glycoproteins from 130 to 38 kDa, 130, 90, 65,60, 55 and 38
	Lens culinaris lectin (LCA), common name Lentil lectin	Mannose-containing glycans (mannose, but not terminal α1,2-mannose, Core α1,2-mannose), Core α1,6-fucose significantly enhances	Detects 7 glycoproteins between 130- 38, detections with low affinity 130, 100, 90, 80, 38	Intense recognition of 7 bands between 130 and 38, detection with more affinity at 130, 100, 90, 80, highest concentration on 100, non-recognition at 36 in fed	7 glycoproteins from 130 to 34 kDa, 30, 90, 65, 55, 38 and 34
	Aleuria aurantia lectin (AAL), common name Orange peel fungus lectin	Residues of Core-α1,6-fucose. α1,2/3/4-containing glycans also bind well; low affinity for core-α1,3-fucose	Detection with more affinity than in fed: 150, 130, 125, 120, 110, 100, 60, 38, 37 to 35 and 36	low recognition of 120, 110, 60, 38, 37 to 35 and 36	7 glycoproteins from 150 to 35 kDa, 150, 90, 65,38, 35
	Anti-Horseradish Peroxidase (anti-HRP)	Residues of α1,3-fucose	Weak and unique signal at 55	7 bands from 170 to 38, 55 intense	54
	Aspergillus oryzae lectin (AOL)	Residues of α1,6-liked fucose	Detection less related than in fed at level of 130, 90, 80, 60, 38, 37 to 35 and 36	Higher to 130, 90,80, 60,38, 37 to 35 and 36	4 glycoproteins from 90 to 34 kDa: 90, 65,38 and 34
	Ricinus communis agglutinin (RCA), common name Ricin agglutinin	β1,4-Galactose-containing glycans	Low signal, bands from 90, 80, 60, 40 kDa	Higher to 150, 90, 80,65, 60, 40 and 45 kDa	Several bands with low intensity 100, 80, 60, 50, 41, 40, 37, 36, 30
	Arachis hypogaea agglutinin (PNA) common name Peanut Agglutinin	Galactose β1,3-N-Acetylgalactosamine (GalNAc)-Ser/Thr	65	65	65	45.5, 44 y 40.5
	Sambucus nigra agglutinin (SNA), common nameElderberry bark lectin	α2,6-linked- N-acetylneuraminic acid/Sialic acid (Neu5Ac or NANA)	low detection at 128, 110, 80, 75, and 41	high affinity to 128,110, 80, 75, 50, 41, 38, 36, 30 and 25	15 detections 130, 110, 70
	Maackia amurensis agglutinin (MAA), common name Maackia amurensis lectin	α2,3-linked-N-acetylneuraminic acid/Sialic acid (Neu5Ac or NANA)-containing glycan	Several recognition, mainly: 70, 80, 55 and 38 kDa	80, 70, 55, 50, 43, 38 37, 35, 27 and 20	10 detections between 90 to 30. Most prominent 90,70 y 30
	Triticum vulgaris agglutinin (WGA) common name Wheat Germ Agglutinin	α2,3-linked-N-acetylneuraminic/ Sialic acid (Neu5Ac or NANA) (strong reactivity) and β1,4-N-Acetylgalactosamin (GlcNAc)-containing glycan	150, 125, 57, 54, 50, 40 and 38, 20	57, 54, 50, 40 35 and 20	3 recognitions at 130, 90 and 70	45.5, 44 y 40.5
			The color of the numbers indicates:
			Red: Detection of glycoproteins with higher affinity
			Green: glycoprotein detected only with that lectin (S,F,PMM)
			Black: glycoproteins detected with the same affinity
			Numbers in bold glycoproteins detected with strong affinity but not exclusive to that section
